# Supplementary material for: 180 years of marine animal diversity as perceived by public media in southern Brazil
Source: PLoS One. 2023 Jun 29;18(6):e0284024. doi: 10.1371/journal.pone.0284024 (PMC10309598; doi:10.1371/journal.pone.0284024)
Supplement: S1 File — (XLSX) [file pone.0284024.s001.xlsx]

## Sheet: SI1A
Repository	State	Reference	Publication date	Year	Edition	Page	Keyword	Reported localities	Fishing gear (local name)	Reported species (vernacular)	Primary source
Hemeroteca - Biblioteca Nacional	SC	O Conciliador Catharinense	3 september	1849	35	2	Pesca	Florianópolis, Bombinhas		marisco, peixe	http://memoria.bn.br/DocReader/DocReader.aspx?bib=759449&Pesq=pesca&pagfis=135
Hemeroteca - Biblioteca Nacional	SC	O Conciliador Catharinense	19 september	1849	39	4	Pesca	Florianópolis (Lagoinha), Garopaba, Imbituba, Gov. Celso Ramos (Piedade) Penha (Itapocoroy), São Francisco (Graças)		baleia	http://memoria.bn.br/DocReader/DocReader.aspx?bib=759449&Pesq=pesca&pagfis=153
Hemeroteca - Biblioteca Nacional	SC	O Correio Catharinense	16 march	1853	18	1	Pesca	Garopaba	Arpão, lança	baleia	http://memoria.bn.br/DocReader/DocReader.aspx?bib=767549&pesq=pesca&pasta=ano%20185&pagfis=53
Hemeroteca - Biblioteca Nacional	SC	O Conservador (SC)	08 may	1855	321	4	Pesca	Florianópolis		cetáceos	http://memoria.bn.br/DocReader/DocReader.aspx?bib=767557&pesq=pesca&pasta=ano%20185&pagfis=140
Hemeroteca - Biblioteca Nacional	SC	O Argos da Província de SC	february	1856	101	4	Peixe	Florianópolis		bacalhau, miraguaia	http://memoria.bn.br/DocReader/DocReader.aspx?bib=233889&Pesq=peixe&pagfis=387
Hemeroteca - Biblioteca Nacional	SC	O Argos da Província de SC	8 april	1856	28	3	Pesca	Santa Catarina		cetáceos	http://memoria.bn.br/DocReader/DocReader.aspx?bib=233889&pesq=pesca&pasta=ano%20185&pagfis=103
Hemeroteca - Biblioteca Nacional	SC	O Argos da Província de SC	05 september	1856	71	3	Peixe	Florianópolis		beijupirá	http://memoria.bn.br/DocReader/DocReader.aspx?bib=233889&Pesq=peixe&pagfis=267
Hemeroteca - Biblioteca Nacional	SC	O Argos da Província de SC	11 november	1856	89	3	Pesca	Florianópolis (Ribeirão)		Cação (mangona)	http://memoria.bn.br/DocReader/DocReader.aspx?bib=233889&Pesq=pesca&pagfis=342
Hemeroteca - Biblioteca Nacional	SC	O Mensageiro	09 january	1856	33	1	Pesca	Laguna		bagre	http://memoria.bn.br/DocReader/DocReader.aspx?bib=767158&pesq=pesca&pasta=ano%20185&pagfis=127
Hemeroteca - Biblioteca Nacional	SC	O Argos da Província de SC	18 march	1858	262	1	Pesca	Florianópolis		cetáceos	http://memoria.bn.br/DocReader/DocReader.aspx?bib=233889&Pesq=pesca&pagfis=884
Hemeroteca - Biblioteca Nacional	SC	o Argos da Província de SC	29 october	1861	821	1	Pesca	Santa Catarina (Barra do Norte)	Arma (tiro)	anchova, baleia	http://memoria.bn.br/DocReader/DocReader.aspx?bib=233889&Pesq=pesca&pagfis=3013
Hemeroteca - Biblioteca Nacional	SC	O Mercantil (SC)	16 march	1862	118	4	Pesca	Garopaba		baleia	http://memoria.bn.br/DocReader/DocReader.aspx?bib=711667&pesq=pesca&pasta=ano%20186&pagfis=449
Hemeroteca - Biblioteca Nacional	SC	O Mercantil (SC)	05 november	1863	287	2	Pesca	Santa Catarina		baleia	http://memoria.bn.br/DocReader/DocReader.aspx?bib=711667&pesq=pesca&pasta=ano%20186&pagfis=1123
Hemeroteca - Biblioteca Nacional	SC	A Regeneração	31 july	1870	195	2	Pesca	Laguna		badejo, bagres	http://memoria.bn.br/DocReader/DocReader.aspx?bib=709603&Pesq=pesca&pagfis=706
Hemeroteca - Biblioteca Nacional	SC	O Despertador	13 april	1872	960	3	Peixe	Florianópolis		bacalhau	http://memoria.bn.br/DocReader/DocReader.aspx?bib=709581&Pesq=peixe&pagfis=3696
Hemeroteca - Biblioteca Nacional	SC	O Despertador (SC)	28 march	1876	1368	2	Pesca	Florianópolis	puçaes, redes	camarão	http://memoria.bn.br/DocReader/DocReader.aspx?bib=709581&Pesq=pesca&pagfis=5291
Hemeroteca - Biblioteca Nacional	SC	O Conservador (SC)		1876	326	2	Pesca	Florianópolis	Redes de camarão, linhas, caniços, tarrafas, puças de apanhar-camarões	camarão	http://memoria.bn.br/DocReader/DocReader.aspx?bib=767050&Pesq=pesca&pagfis=898
Hemeroteca - Biblioteca Nacional	SC	O Despertador	27 february	1877	1463	1	Peixe	Gov. Celso Ramos (Arraial dos Ganchos)		espadarte? (marlim?)	http://memoria.bn.br/DocReader/DocReader.aspx?bib=709581&Pesq=peixe&pagfis=5648
Hemeroteca - Biblioteca Nacional	SC	O Conservador	27 october	1878	557	3	Peixe	Santa Catarina		garoupa	http://memoria.bn.br/DocReader/DocReader.aspx?bib=767050&Pesq=peixe&pagfis=1793
Hemeroteca - Biblioteca Nacional	SC	A Gazeta de Joinville	11 february	1879	20	1	Pesca	São Francisco do Sul, Florianópolis , Ilha do Arvoredo, Laguna, Gov. Celso Ramos (Ganchos)	curral, cercado	molusco, crustáceo, bacalhau, camarão, xernes (cherne), garoupa, pescada, badejo, bagre	http://memoria.bn.br/DocReader/DocReader.aspx?bib=711608&Pesq=pesca&pagfis=281
Hemeroteca - Biblioteca Nacional	SC	O Despertador	23 october	1880	1838	1	Pesca	Santa Catarina	Rede, arrastões, tarrafa, espinhel, covo, murmãe, currais, cercados	bagre, tainha, miraguaia, sardinha, camarões	http://memoria.bn.br/DocReader/DocReader.aspx?bib=709581&Pesq=pesca&pagfis=7116
Hemeroteca - Biblioteca Nacional	SC	A Regeneração	10 april	1881	27	1	Pesca	Itajaí	Rede de trolhar, tarrafa	merim, guayvira	http://memoria.bn.br/DocReader/DocReader.aspx?bib=709603&Pesq=pesca&pagfis=3503
Hemeroteca - Biblioteca Nacional	SC	Jornal do Comércio	18 june	1881	128	1	Pesca	Santa Catarina		baleia	http://memoria.bn.br/DocReader/DocReader.aspx?bib=887790&Pesq=pesca&pagfis=654
Hemeroteca - Biblioteca Nacional	SC	O Despertador	14 may	1881	1894	1	Pesca	Garopaba	Redes de cerco	tainha do corso	http://memoria.bn.br/DocReader/DocReader.aspx?bib=709581&Pesq=pesca&pagfis=7308
Hemeroteca - Biblioteca Nacional	SC	A Regeneração	26 november	1882	92	1	Pesca	Florianópolis	Rede de trolhar, rede de arrasto, fisga, caniço e linha, tarrafa, rede de puçaes	camarões, camarão miudo e camarão sete barbas/pererecea	http://memoria.bn.br/DocReader/DocReader.aspx?bib=709603&Pesq=pesca&pagfis=4091
Hemeroteca - Biblioteca Nacional	SC	Jornal do Comércio	13 january	1882	12	2	Pesca	Florianópolis (Lagoa, Rios Ratones e Tavares)		camarões	http://memoria.bn.br/DocReader/DocReader.aspx?bib=887790&Pesq=pesca&pagfis=729
Hemeroteca - Biblioteca Nacional	SC	O Despertador	14 january	1882	1964	1	Pesca	Florianópolis (Lagoa, Rios Ratones e Tavares)		camarão	http://memoria.bn.br/DocReader/DocReader.aspx?bib=709581&Pesq=pesca&pagfis=7566
Hemeroteca - Biblioteca Nacional	SC	A Regeneração	27 may	1883	39	1	Peixe	Santa Catarina		bagre	http://memoria.bn.br/DocReader/DocReader.aspx?bib=709603&Pesq=peixe&pagfis=4247
Hemeroteca - Biblioteca Nacional	SC	Jornal do Comércio		1883	201	2	Peixe	Florianópolis		bagre, miraguaya	http://memoria.bn.br/DocReader/DocReader.aspx?bib=887790&Pesq=peixe&pagfis=2382
Hemeroteca - Biblioteca Nacional	SC	Jornal do Comércio	06 december	1883	279	3	Peixe	Florianópolis (Sambaqui)		corvina	http://memoria.bn.br/DocReader/DocReader.aspx?bib=887790&Pesq=peixe&pagfis=2675
Hemeroteca - Biblioteca Nacional	SC	Jornal do Comércio	1 april	1884	76	2	Pesca	Florianópolis (Saco dos Limões)	rede	boto	http://memoria.bn.br/DocReader/DocReader.aspx?bib=887790&Pesq=pesca&pagfis=3040
Hemeroteca - Biblioteca Nacional	SC	O Despertador	13 august	1884	2223	1	Pesca	Garopaba	arpão, bomba explosiva	baleia	http://memoria.bn.br/DocReader/DocReader.aspx?bib=709581&Pesq=pesca&pagfis=8562
Hemeroteca - Biblioteca Nacional	SC	A Regeneração	06 june	1884	126	2	Peixe	Florianópolis (Ingleses)	redes de cerco	tainha	http://memoria.bn.br/DocReader/DocReader.aspx?bib=709603&Pesq=peixe&pagfis=5316
Hemeroteca - Biblioteca Nacional	SC	A Regeneração		1884	127	3	Peixe	Santa Catarina		baleia	http://memoria.bn.br/DocReader/DocReader.aspx?bib=709603&Pesq=peixe&pagfis=5321
Hemeroteca - Biblioteca Nacional	SC	A Regeneração	12 august	1884	180	1	Peixe	Santa Catarina		camarões	http://memoria.bn.br/DocReader/DocReader.aspx?bib=709603&Pesq=peixe&pagfis=5523
Hemeroteca - Biblioteca Nacional	SC	A Regeneração	27 may	1885	111	1	Pesca	Florianópolis (Monte Grande, Campeche)	redes de cerco	tainha	http://memoria.bn.br/DocReader/DocReader.aspx?bib=709603&Pesq=pesca&pagfis=6379
Hemeroteca - Biblioteca Nacional	SC	A Regeneração	07 june	1885	120	2	Pesca	Florianópolis		tainha	http://memoria.bn.br/DocReader/DocReader.aspx?bib=709603&Pesq=pesca&pagfis=6416
Hemeroteca - Biblioteca Nacional	SC	A Regeneração	18 june	1885	129	2	Pesca	Florianópolis (Ingleses)	Rede cerco, tarrafa	tainha	http://memoria.bn.br/DocReader/DocReader.aspx?bib=709603&Pesq=pesca&pagfis=6452
Hemeroteca - Biblioteca Nacional	SC	O Conservador	26 august	1885	188	2	Pesca	Penha		baleia	http://memoria.bn.br/DocReader/DocReader.aspx?bib=767069&Pesq=pesca&pagfis=1004
Hemeroteca - Biblioteca Nacional	SC	A Regeneração	23 may	1885	108	1	Peixe	Florianópolis	redes de cerco	tainha	http://memoria.bn.br/DocReader/DocReader.aspx?bib=709603&Pesq=peixe&pagfis=6367
Hemeroteca - Biblioteca Nacional	SC	A Regeneração	27 may	1885	111	1	Peixe	Florianópolis	redes de cerco	tainha	http://memoria.bn.br/DocReader/DocReader.aspx?bib=709603&Pesq=peixe&pagfis=6379
Hemeroteca - Biblioteca Nacional	SC	A Regeneração	07 june	1885	120	2	Peixe	Florianópolis (Armação, Pantano do Sul, Barra da Lagoa)	redes de cerco	tainha	http://memoria.bn.br/DocReader/DocReader.aspx?bib=709603&Pesq=peixe&pagfis=6416
Hemeroteca - Biblioteca Nacional	SC	A Regeneração	16 december	1885	269	1	Peixe	Florianópolis		bacalhau, anchova	http://memoria.bn.br/DocReader/DocReader.aspx?bib=709603&Pesq=peixe&pagfis=6997
Hemeroteca - Biblioteca Nacional	SC	Jornal do Comércio	04 october	1885	221	2	Peixe	Florianópolis		tainha, pescadinhas, bagre, espadas,pampanos, linguados, cocorocas, anchovas, piavas	http://memoria.bn.br/DocReader/DocReader.aspx?bib=887790&Pesq=peixe&pagfis=6750
Hemeroteca - Biblioteca Nacional	SC	A Regeneração	12 december	1888	263	2	Pesca	Florianópolis	Redes de malha, tarrafa e dinamite	camarão, manjuva	http://memoria.bn.br/DocReader/DocReader.aspx?bib=709603&Pesq=pesca&pagfis=9177
Hemeroteca - Biblioteca Nacional	SC	A Regeneração	06 october	1888	211	1	Peixe	Florianópolis		peixe, camarões	http://memoria.bn.br/DocReader/DocReader.aspx?bib=709603&Pesq=peixe&pagfis=8969
Hemeroteca - Biblioteca Nacional	SC	A Regeneração	12 october	1888	216	1	Peixe	Florianópolis		peixe, camarões	http://memoria.bn.br/DocReader/DocReader.aspx?bib=709603&Pesq=peixe&pagfis=8989
Hemeroteca - Biblioteca Nacional	SC	Jornal do Comércio	21 november	1888	224	1	Peixe	Florianópolis		peixe e camarões	http://memoria.bn.br/DocReader/DocReader.aspx?bib=887790&Pesq=peixe&pagfis=7563
Hemeroteca - Biblioteca Nacional	SC	Republica	2 july	1892	735	1	Peixe	Florianópolis		Camarão	http://memoria.bn.br/DocReader/DocReader.aspx?bib=711497x&Pesq=peixe&pagfis=2703
Hemeroteca - Biblioteca Nacional	SC	Republica	23 august	1894	100	2	Peixe	Florianópolis		Anchova	http://memoria.bn.br/DocReader/DocReader.aspx?bib=711497x&Pesq=peixe&pagfis=4118
Hemeroteca - Biblioteca Nacional	SC	Republica	31 may	1895	120	2	Peixe	Florianópolis		Berbigão	http://memoria.bn.br/DocReader/DocReader.aspx?bib=711497x&Pesq=peixe&pagfis=5000
Hemeroteca - Biblioteca Nacional	SC	República	19 february	1899	41	2	Pesca	Laguna	rede feiticeira	bagres, miraguaia, corvinote	http://memoria.bn.br/DocReader/DocReader.aspx?bib=711497x&Pesq=pesca&pagfis=8166
Hemeroteca - Biblioteca Nacional	SC	Sul Americano	11 december	1899	7	1	Peixe	Florianópolis (Pantano do Sul)	rede, arpões e lanças	Cação	http://memoria.bn.br/DocReader/DocReader.aspx?bib=893765&Pesq=peixe&pagfis=30
Hemeroteca - Biblioteca Nacional	SC	O Estado	1 november	1899	479	2	Peixe	Florianópolis		Bacalhau	http://memoria.bn.br/DocReader/DocReader.aspx?bib=884774&Pesq=peixe&pagfis=3556
Hemeroteca - Biblioteca Nacional	SC	Sul Americano	12 august	1900	43	3	Peixe	Santa Catarina		squalus (cação), manjuva, gadus, mero, garoupa (galinha do mar), badejo, cherne (xerne), miraguaia, pescada amarela (colapada), pescada bicuda, pescadinha dente de cão, pescadinha araujo, pescadinha branca, papa terra, cocoroca, canhanha, marimbau, corvina, pampo, paru, sargo, aipim, arraia manteiga, arraia jamanta, viola, tainha, paraty assu, espada, agulha, bagre, savelha, caranha, gordinho, ca…	Sul Americano (SC) - 1899 a 1904 - DocReader Web (bn.br)
Hemeroteca - Biblioteca Nacional	SC	Republica	14 june	1900	424	1	Peixe	Garopaba	Redes de malha	Tainha e anchova	Republica (SC) - 1858 a 1937 - DocReader Web (bn.br)
Hemeroteca - Biblioteca Nacional	SC	Sul Americano	18 march	1900	21	1	Pesca	Santa Catarina		baleia	http://memoria.bn.br/DocReader/DocReader.aspx?bib=893765&pesq=pesca&pasta=ano%20190&pagfis=86
Hemeroteca - Biblioteca Nacional	SC	Sul Americano	29 september	1901	102	2	Peixe	Santa Catarina		Garoupa, miraguaia, cação, corvinas, chernes, badejo	Sul Americano (SC) - 1899 a 1904 - DocReader Web (bn.br)
Hemeroteca - Biblioteca Nacional	SC	O Dia	09 may	1901	107	3	Pesca	Florianópolis	Redes de malha, dinamite, explosivos, toxicos	camarão	http://memoria.bn.br/DocReader/DocReader.aspx?bib=217549&pesq=pesca&pasta=ano%20190&pagfis=403
Hemeroteca - Biblioteca Nacional	SC	Sul Americano	31 march	1901	76	1	Pesca	Florianópolis		baleia	http://memoria.bn.br/DocReader/DocReader.aspx?bib=893765&pesq=pesca&pasta=ano%20190&pagfis=304
Hemeroteca - Biblioteca Nacional	SC	Sul Americano	22 june	1902	139	2	Peixe	Florianópolis	anzol	anchova, cação/mangona	Sul Americano (SC) - 1899 a 1904 - DocReader Web (bn.br)
Hemeroteca - Biblioteca Nacional	SC	Mercantil	15 may	1902	40	1	Pesca	Florianópolis		camarões	http://memoria.bn.br/DocReader/DocReader.aspx?bib=766364&pesq=pesca&pasta=ano%20190&pagfis=139
Hemeroteca - Biblioteca Nacional	SC	Republica	03 july	1903	114	2	Peixe	Florianópolis		baleia, camarão	Republica (SC) - 1858 a 1937 - DocReader Web (bn.br)
Hemeroteca - Biblioteca Nacional	SC	Republica	09 july	1903	115	2	Peixe	Florianópolis		baleia, camarão	Republica (SC) - 1858 a 1937 - DocReader Web (bn.br)
Hemeroteca - Biblioteca Nacional	SC	Republica	12 july	1903	118	2	Peixe	Florianópolis		baleia, camarão	Republica (SC) - 1858 a 1937 - DocReader Web (bn.br)
Hemeroteca - Biblioteca Nacional	SC	Republica	14 july	1903	119	2	Peixe	Florianópolis		baleia, camarão	Republica (SC) - 1858 a 1937 - DocReader Web (bn.br)
Hemeroteca - Biblioteca Nacional	SC	Republica	15 july	1903	120	2	Peixe	Florianópolis		baleia, camarão	Republica (SC) - 1858 a 1937 - DocReader Web (bn.br)
Hemeroteca - Biblioteca Nacional	SC	O Dia: Orgão do Partiso Repepublicano Catharinense	24 october	1903	832	3	Peixe	Florianópolis		baleia, camarão	O Dia : Orgão do Partido Republicano Catharinense (SC) - 1901 a 1918 - DocReader Web (bn.br)
Hemeroteca - Biblioteca Nacional	SC	O Dia	15 april	1904	974	2	Pesca	Florianópolis		anchova	http://memoria.bn.br/DocReader/DocReader.aspx?bib=217549&pesq=pesca&pasta=ano%20190&pagfis=3335
Hemeroteca - Biblioteca Nacional	SC	A varzea	10 february	1905	19	2	Peixe	Imaruí	redes	bagre	A Varzea (SC) - 1904 a 1905 - DocReader Web (bn.br)
Hemeroteca - Biblioteca Nacional	SC	O Dia	17 february	1905	1222	2	Pesca	Imaruhy	redes	anchova	http://memoria.bn.br/DocReader/DocReader.aspx?bib=217549&Pesq=pesca&pagfis=4057
Hemeroteca - Biblioteca Nacional	SC	Gazeta de Joinville	09 september	1905	900023	2	Pesca	Itajaí e Penha		tainha	http://memoria.bn.br/DocReader/DocReader.aspx?bib=711608&Pesq=pesca&pagfis=1464
Hemeroteca - Biblioteca Nacional	SC	Gazeta de Joinville	07 july	1906	700066	3	Pesca	Joinville		bacucú, camarão, lagosta	http://memoria.bn.br/DocReader/DocReader.aspx?bib=711608&Pesq=pesca&pagfis=1632
Hemeroteca - Biblioteca Nacional	SC	Commercio de Joinville	20 april	1907	102	2	Peixe	Joinville		Tainha	Commercio de Joinville (SC) - 1900 a 1913 - DocReader Web (bn.br)
Hemeroteca - Biblioteca Nacional	SC	O Dia	23 february	1907	1798	1	Pesca	Florianópolis	redes	anchova	http://memoria.bn.br/DocReader/DocReader.aspx?bib=217549&Pesq=pesca&pagfis=6131
Hemeroteca - Biblioteca Nacional	SC	O Dia	23 february	1907	1798	1	Pesca	Florianópolis		camarão perereca	http://memoria.bn.br/DocReader/DocReader.aspx?bib=217549&Pesq=pesca&pagfis=6131
Hemeroteca - Biblioteca Nacional	SC	O Dia	02 october	1907	1979	1	Pesca	Lagoa Conceição		baleia	http://memoria.bn.br/DocReader/DocReader.aspx?bib=217549&Pesq=pesca&pagfis=6910
Hemeroteca - Biblioteca Nacional	SC	Commercio de Joinville	18 may	1907	106	2	Pesca	Joinville, São Francisco do Sul e Paraty		camarões	http://memoria.bn.br/DocReader/DocReader.aspx?bib=886173&Pesq=pesca&pagfis=266
Hemeroteca - Biblioteca Nacional	SC	O Dia: Orgão do Partiso Repepublicano Catharinense	17 march	1908	3012	2	Peixe	Palhoça		Manjuba	O Dia : Orgão do Partido Republicano Catharinense (SC) - 1901 a 1918 - DocReader Web (bn.br)
Hemeroteca - Biblioteca Nacional	SC	O Dia: Orgão do Partiso Repepublicano Catharinense	24 march	1909	4208	1	Peixe	Florianópolis	Redes de 200; Tarrafas	Tanhota	O Dia : Orgão do Partido Republicano Catharinense (SC) - 1901 a 1918 - DocReader Web (bn.br)
Hemeroteca - Biblioteca Nacional	SC	O Dia: Orgão do Partiso Repepublicano Catharinense	28 july	1909	4306	2	Peixe	Porto Bello	Pesca rede arrasto; malha; redes de bater	Anchova, pescadinha branca, corvina, bicuda, pescada, tainha e parati	O Dia : Orgão do Partido Republicano Catharinense (SC) - 1901 a 1918 - DocReader Web (bn.br)
Hemeroteca - Biblioteca Nacional	SC	O Dia: Orgão do Partiso Repepublicano Catharinense	4 september	1909	4334	2	Peixe	Porto Bello	arrasto, dinamite, redes de bater, redes de arrasto	tainha, achova e sororoca	O Dia : Orgão do Partido Republicano Catharinense (SC) - 1901 a 1918 - DocReader Web (bn.br)
Hemeroteca - Biblioteca Nacional	SC	O Dia	06 august	1909	4306	2	Pesca	Porto Belo	redes de arrasto, anzol, redes de malha (de espera)	pescadinha branca, corvina, bicuda, gordinho, galo, tainha, paraty, anchova, sororoca	http://memoria.bn.br/DocReader/DocReader.aspx?bib=217549&Pesq=pesca&pagfis=8882
Hemeroteca - Biblioteca Nacional	SC	O Dia	20 may	1910	4534	2	Peixe	Florianópolis		Bacalhau	http://memoria.bn.br/DocReader/DocReader.aspx?bib=217549&Pesq=peixe&pagfis=9800
Hemeroteca - Biblioteca Nacional	SC	O Dia	6 november	1910	4675	2	Peixe	Florianópolis		Bacalhau	http://memoria.bn.br/DocReader/DocReader.aspx?bib=217549&Pesq=peixe&pagfis=10352
Hemeroteca - Biblioteca Nacional	SC	A Época	20 april	1911	29	2	Peixe	Florianópolis		Tainha	http://memoria.bn.br/DocReader/DocReader.aspx?bib=194875&pesq=peixe&pasta=ano%20191&pagfis=125
Hemeroteca - Biblioteca Nacional	SC	A Época	9 september	1911	46	2	Peixe	Florianópolis		Bacalhau	http://memoria.bn.br/DocReader/DocReader.aspx?bib=194875&pesq=peixe&pasta=ano%20191&pagfis=171
Hemeroteca - Biblioteca Nacional	SC	Revista Catharinense		1911	1	175	Peixe	Laguna		Bagre, Tainha,miragaya, burriquete, peixe preparado: tainha escabeche, mantas de cabeçudos, savelha, pescada,	http://memoria.bn.br/DocReader/DocReader.aspx?bib=892416&pesq=peixe&pasta=ano%20191&pagfis=569
Hemeroteca - Biblioteca Nacional	SC	O Dia	7 january	1911	4726	2	Peixe	Florianópolis		Bacalhau	http://memoria.bn.br/DocReader/DocReader.aspx?bib=217549&Pesq=peixe&pagfis=10562
Hemeroteca - Biblioteca Nacional	SC	O Dia	28 september	1911	4930	1	Peixe	Florianópolis		Lagosta	http://memoria.bn.br/DocReader/DocReader.aspx?bib=217549&Pesq=peixe&pagfis=11397
Hemeroteca - Biblioteca Nacional	SC	O Dia	05 february	1911	4749	2	Pesca	São Francisco do Sul		camarão, crustáceo	http://memoria.bn.br/DocReader/DocReader.aspx?bib=217549&Pesq=pesca&pagfis=10654
Hemeroteca - Biblioteca Nacional	SC	O Dia	03 march	1911	4769	1	Pesca	Santa Catarina		baleia	http://memoria.bn.br/DocReader/DocReader.aspx?bib=217549&Pesq=pesca&pagfis=10733
Hemeroteca - Biblioteca Nacional	SC	O Dia	02 november	1911	4958	1	Pesca	Tijucas		tainha, anchova, baleia	http://memoria.bn.br/DocReader/DocReader.aspx?bib=217549&Pesq=pesca&pagfis=11516
Hemeroteca - Biblioteca Nacional	SC	Revista Catharinense		1911	1	131	Pesca	Laguna		bagre	http://memoria.bn.br/DocReader/DocReader.aspx?bib=892416&pesq=pesca&pasta=ano%20191&pagfis=525
Hemeroteca - Biblioteca Nacional	SC	Revista Catharinense		1911	1	363	Pesca	Garopaba		baleia, bagre, garoupa	http://memoria.bn.br/DocReader/DocReader.aspx?bib=892416&pesq=pesca&pasta=ano%20191&pagfis=757
Hemeroteca - Biblioteca Nacional	SC	A Época	29 april	1911	29	2	Pesca	Florianópolis		tainha	http://memoria.bn.br/DocReader/DocReader.aspx?bib=194875&pesq=pesca&pasta=ano%20191&pagfis=125
Hemeroteca - Biblioteca Nacional	SC	A Época	22 june	1912	34	3	Peixe	Florianópolis		Tainha, paraty	http://memoria.bn.br/DocReader/DocReader.aspx?bib=184883&pesq=peixe&pasta=ano%20191&pagfis=124
Hemeroteca - Biblioteca Nacional	SC	Commercio de Joinville	5 october	1912	388	4	Peixe	Florianópolis		Sardinhas, Ovas de peixe (caviar), salmão, lebre, anchovis, sardinha, camarão, tordos, arenques	http://memoria.bn.br/DocReader/DocReader.aspx?bib=886173&Pesq=peixe&pagfis=1365
Hemeroteca - Biblioteca Nacional	SC	Relatórios dos Presidentes dos Estados Brasileiros	24 july	1913	1	115	Peixe	Florianópolis		Peixes e camarões	http://memoria.bn.br/DocReader/DocReader.aspx?bib=720518&pesq=peixe&pasta=ano%20191&pagfis=1057
Hemeroteca - Biblioteca Nacional	SC	O Dia	19 september	1913	7288	1	Peixe	Florianópolis		Peixe, camarões e mariscos	http://memoria.bn.br/DocReader/DocReader.aspx?bib=217549&Pesq=peixe&pagfis=13567
Hemeroteca - Biblioteca Nacional	SC	O Dia	28 march	1913	7171	1	Pesca	Santa Catarina		garoupa	http://memoria.bn.br/DocReader/DocReader.aspx?bib=217549&Pesq=pesca&pagfis=13013
Hemeroteca - Biblioteca Nacional	SC	Mensagens do Governadorde SC para a Assembléia	20 june	1914	1	221	Peixe	Florianópolis		Peixes e camarões	http://memoria.bn.br/DocReader/DocReader.aspx?bib=873438&pesq=peixe&pasta=ano%20191&pagfis=1281
Hemeroteca - Biblioteca Nacional	SC	O Dia	17 may	1914	7517	2	Pesca	Florianópolis	dinamite, subs. venenosas (como timbó), resíduos tóxicos	molusco, ostra, mexilhão, sardinha, camarão	http://memoria.bn.br/DocReader/DocReader.aspx?bib=217549&Pesq=pesca&pagfis=14316
Hemeroteca - Biblioteca Nacional	SC	Revista Catharinense		1914	1	51 e 52	Pesca	Santa Catarina		baleia	http://memoria.bn.br/DocReader/DocReader.aspx?bib=892416&Pesq=pesca&pagfis=840
Hemeroteca - Biblioteca Nacional	SC	O Imparcial	19 december	1915	2	4	Peixe	Florianópolis		Anchova e tainha	http://memoria.bn.br/DocReader/DocReader.aspx?bib=888613&pesq=peixe&pasta=ano%20191&pagfis=8
Hemeroteca - Biblioteca Nacional	SC	Republica	13 may	1915	1	2	Peixe	Florianópolis		Peixe e camarões	http://memoria.bn.br/DocReader/DocReader.aspx?bib=098027_01&Pesq=peixe&pagfis=2
Hemeroteca - Biblioteca Nacional	SC	Republica	17 june	1915	30	1	Peixe	Florianópolis (Canasvieiras, Ponta das Canas, Armazens e Lagoinhas)	Rede de malha	Tainha	http://memoria.bn.br/DocReader/DocReader.aspx?bib=098027_01&Pesq=peixe&pagfis=117
Hemeroteca - Biblioteca Nacional	SC	O Estado	24 july	1915	62	2	Peixe	Florianópolis	Rede de malha, tarrafas, linha	Anchova, tainha, camarão, manjura	http://memoria.bn.br/DocReader/DocReader.aspx?bib=098027_01&Pesq=peixe&pagfis=246
Hemeroteca - Biblioteca Nacional	SC	O Estado	26 august	1915	90	1	Peixe	Florianópolis	Rede e dinamite, subs. venenosas (timbó, tinguy), redes de arrastão, tarrafas,	Camarão, anchova, manjuva, ostra, marisco, mexilhão, sarórocas, tainha, corvina e paraty	http://memoria.bn.br/DocReader/DocReader.aspx?bib=098027_01&Pesq=peixe&pagfis=353
Hemeroteca - Biblioteca Nacional	SC	O Dia	22 august	1915	8061	3	Peixe	Florianópolis	Redes arrastão ou arrasto, dinamite, substâncias venenosas (timbó), rede de malha, tarrafas	Camarão, anchova, manjuva, ostra, marisco, mexilhão, sarórocas, tainha, corvina e paraty	http://memoria.bn.br/DocReader/DocReader.aspx?bib=217549&Pesq=peixe&pagfis=15286
Hemeroteca - Biblioteca Nacional	SC	O Dia	14 september	1915	8081	2	Peixe	Florianópolis		Peixe, ostra, camarão, marisco	http://memoria.bn.br/DocReader/DocReader.aspx?bib=217549&Pesq=peixe&pagfis=15365
Hemeroteca - Biblioteca Nacional	SC	O Dia	27 july	1915	8041	4	Pesca	Pântano do Sul e Pinheira	redes de malha, linha	anchova	http://memoria.bn.br/DocReader/DocReader.aspx?bib=217549&Pesq=pesca&pagfis=15199
Hemeroteca - Biblioteca Nacional	SC	O Estado de Florianópolis	3 june	1915	18	1	Pesca	Garopaba		tainha	http://memoria.bn.br/DocReader/DocReader.aspx?bib=884120&pesq=pesca&pagfis=72
Hemeroteca - Biblioteca Nacional	SC	O Estado de Florianópolis	11june	1915	25	1	Pesca	Florianópolis		peixe, molusco, crstáceo	http://memoria.bn.br/DocReader/DocReader.aspx?bib=884120&pesq=pesca&pagfis=100
Hemeroteca - Biblioteca Nacional	SC	O Estado de Florianópolis	17 june	1915	30	2	Pesca	Florianópolis (Canasvieiras, Armazéns, Lagoinha e Ponta das Canas)	redes de malha	tainha	http://memoria.bn.br/DocReader/DocReader.aspx?bib=884120&pesq=pesca&pagfis=120
Hemeroteca - Biblioteca Nacional	SC	O Estado de Florianópolis	19 june	1915	32	2	Pesca	Florianópolis	redes de malha	tainha	http://memoria.bn.br/DocReader/DocReader.aspx?bib=884120&pesq=pesca&pagfis=129
Hemeroteca - Biblioteca Nacional	SC	O Estado de Florianópolis	9 june	1915	49	1	Pesca	Florianópolis	redes de malha	anchova, bacalhau	http://memoria.bn.br/DocReader/DocReader.aspx?bib=884120&pesq=pesca&pagfis=196
Hemeroteca - Biblioteca Nacional	SC	O Estado de Florianópolis	22 july	1915	60	1	Pesca	Florianópolis (Ribeirão, Pãntano do Sul) e Pinheira	redes de malha, linha	anchova	http://memoria.bn.br/DocReader/DocReader.aspx?bib=884120&pesq=pesca&pagfis=240
Hemeroteca - Biblioteca Nacional	SC	O Estado de Florianópolis	31 july	1915	68	1	Pesca	Florianópolis (Canasvieiras)	redes alvitanas de cerco	tainha	http://memoria.bn.br/DocReader/DocReader.aspx?bib=884120&pesq=pesca&pagfis=272
Hemeroteca - Biblioteca Nacional	SC	Gazeta do Commercio	5 january	1916	6	3	Peixe	Joinville		Peixes e camarões	http://memoria.bn.br/DocReader/DocReader.aspx?bib=305766&Pesq=peixe&pagfis=776
Hemeroteca - Biblioteca Nacional	SC	Gazeta do Commercio	13 may	1916	32	2	Peixe	Joinville		Peixes e camarões	http://memoria.bn.br/DocReader/DocReader.aspx?bib=305766&Pesq=peixe&pagfis=895
Hemeroteca - Biblioteca Nacional	SC	O Estado	22 december	1916	488	3	Peixe	Florianópolis		Camarão, bacalhau	http://memoria.bn.br/DocReader/DocReader.aspx?bib=098027_01&Pesq=peixe&pagfis=1365
Hemeroteca - Biblioteca Nacional	SC	O Dia	8 august	1916	8362	1	Peixe	Florianópolis	Rede de arrastão, cahe-cahe, rede de cercar, malha, tarrafa, puça, espinhel, esfregulho, facho, caniço e linha	Tainha do corso, anchova, curvina, corocoroca, pescadinha, bagre, miraguaia, bacalhau, marimbá, savelha, paraty-assu, paraty comum, pregereba, linguado, paru, pampo, manjuva, sardinha, pargo, peixe espada, peixe cabra, sargo de benço, sargo de dente, sororoca, cavala, peixe galo, cação, joão dias, mangona, anequim, .....	http://memoria.bn.br/DocReader/DocReader.aspx?bib=217549&Pesq=peixe&pagfis=17062
Hemeroteca - Biblioteca Nacional	SC	O Dia	25 august	1916	8379	1	Peixe	Florianópolis		Bagre	http://memoria.bn.br/DocReader/DocReader.aspx?bib=217549&Pesq=peixe&pagfis=17190
Hemeroteca - Biblioteca Nacional	SC	O Dia	22 december	1916	8492	4	Peixe	Florianópolis		Camarão e bacalhau	http://memoria.bn.br/DocReader/DocReader.aspx?bib=217549&Pesq=peixe&pagfis=17980
Hemeroteca - Biblioteca Nacional	SC	O Dia	26 april	1916	8264	1	Pesca	São Francisco do Sul, Santos e Brasil		tainha, anchova	http://memoria.bn.br/DocReader/DocReader.aspx?bib=217549&Pesq=pesca&pagfis=16578
Hemeroteca - Biblioteca Nacional	SC	O Dia	07 september	1916	8391	4	Pesca	Santa Catarina	rede de 300 metros	toninha	http://memoria.bn.br/DocReader/DocReader.aspx?bib=217549&Pesq=pesca&pagfis=17285
Hemeroteca - Biblioteca Nacional	SC	O Estado de Florianópolis	18 october	1916	435	2	Pesca	Santa Catarina	lança e arpão	baleia	http://memoria.bn.br/DocReader/DocReader.aspx?bib=884120&Pesq=pesca&pagfis=1155
Hemeroteca - Biblioteca Nacional	SC	O Estado de Florianópolis	20 october	1916	437	2	Pesca	Santa Catarina		baleia	http://memoria.bn.br/DocReader/DocReader.aspx?bib=884120&Pesq=pesca&pagfis=1163
Hemeroteca - Biblioteca Nacional	SC	O Estado de Florianópolis	22 october	1916	439	2	Pesca	Santa Catarina	arpão	baleia	http://memoria.bn.br/DocReader/DocReader.aspx?bib=884120&Pesq=pesca&pagfis=1171
Hemeroteca - Biblioteca Nacional	SC	O Estado de Florianópolis	27 october	1916	443	1	Pesca	Santa Catarina		baleia	http://memoria.bn.br/DocReader/DocReader.aspx?bib=884120&Pesq=pesca&pagfis=1186
Hemeroteca - Biblioteca Nacional	SC	O Estado de Florianópolis	28 october	1916	444	2	Pesca	Santa Catarina		baleia	http://memoria.bn.br/DocReader/DocReader.aspx?bib=884120&Pesq=pesca&pagfis=1191
Hemeroteca - Biblioteca Nacional	SC	Gazeta do Commercio	21 july	1917	38	3	Peixe	Joinville		Peixes, camarões, maricos, moluscos e crustáceos	http://memoria.bn.br/DocReader/DocReader.aspx?bib=305766&Pesq=peixe&pagfis=1160
Hemeroteca - Biblioteca Nacional	SC	O Estado	1 april	1917	570	1	Peixe	Florianópolis		Espadarte	http://memoria.bn.br/DocReader/DocReader.aspx?bib=098027_01&Pesq=peixe&pagfis=1703
Hemeroteca - Biblioteca Nacional	SC	O Dia	13 october	1917	8784	2	Peixe	Florianópolis		Sardinha	http://memoria.bn.br/DocReader/DocReader.aspx?bib=217549&Pesq=peixe&pagfis=19822
Hemeroteca - Biblioteca Nacional	SC	O Dia	25 november	1917	8816	4	Peixe	Florianópolis		Trahira, cará, mandi pintado, robalo, tainha, jundiás, dente de cão, lambari, doirado, curnbata, piava, sorubim, peixe rei	http://memoria.bn.br/DocReader/DocReader.aspx?bib=217549&Pesq=peixe&pagfis=19980
Hemeroteca - Biblioteca Nacional	SC	O Dia	18 may	1917	8633	4	Peixe	Florianópolis		Camarão	http://memoria.bn.br/DocReader/DocReader.aspx?bib=217549&Pesq=peixe&pagfis=18963
Hemeroteca - Biblioteca Nacional	SC	O Dia	21 march	1917	8579	3	Pesca	Florianópolis		peixe espada	http://memoria.bn.br/DocReader/DocReader.aspx?bib=217549&Pesq=pesca&pagfis=18575
Hemeroteca - Biblioteca Nacional	SC	O Dia	06 july	1917	8683	2	Pesca	Florianópolis (Canasvieiras)		tainha	http://memoria.bn.br/DocReader/DocReader.aspx?bib=217549&Pesq=pesca&pagfis=19229
Hemeroteca - Biblioteca Nacional	SC	O Estado de Florianópolis	23 january	1917	514	1	Pesca	Florianópolis (Canasvieiras, Ingleses, Santo Antonio, Ribeirão), Gov. Celso Ramos (Ganchos), Tijucas, Imbituba	redes	Corvina, cardoza, majuva, corcoroca, camarão	http://memoria.bn.br/DocReader/DocReader.aspx?bib=098027_01&Pesq=pesca&pagfis=1467
Hemeroteca - Biblioteca Nacional	SC	O Estado de Florianópolis	02 february	1917	522	1	Pesca	Florianópolis		Diversos peixes	http://memoria.bn.br/DocReader/DocReader.aspx?bib=098027_01&Pesq=pesca&pagfis=1501
Hemeroteca - Biblioteca Nacional	SC	O Estado de Florianópolis	01 march	1917	543	1	Pesca	Florianópolis		Anchova, arraia, badejo, bagre, barrana, bicuda, cação, camarão, caranha, canhanha, cardoza, caropeba, cavaco, cororoca, ...	http://memoria.bn.br/DocReader/DocReader.aspx?bib=098027_01&Pesq=pesca&pagfis=1589
Hemeroteca - Biblioteca Nacional	SC	O Estado de Florianópolis	22 may	1917	611	3	Pesca	Garopaba		Tainha	http://memoria.bn.br/DocReader/DocReader.aspx?bib=884120&Pesq=pesca&pagfis=1942
Hemeroteca - Biblioteca Nacional	SC	O Estado de Florianópolis	17 july	1917	658	2	Pesca	Garopaba		Tainha	http://memoria.bn.br/DocReader/DocReader.aspx?bib=098027_01&Pesq=pesca&pagfis=2138
Hemeroteca - Biblioteca Nacional	SC	O Estado de Florianópolis	27 october	1917	743	2	Pesca	Garopaba	linha	Anchova	http://memoria.bn.br/DocReader/DocReader.aspx?bib=884120&Pesq=pesca&pagfis=2494
Hemeroteca - Biblioteca Nacional	SC	Nova-Cruzada	19 may	1918	1	2	Peixe	Florianópolis		Anchova	http://memoria.bn.br/DocReader/DocReader.aspx?bib=888338&pesq=peixe&pasta=ano%20191&pagfis=2
Hemeroteca - Biblioteca Nacional	SC	Penna, Agulha e Colher	27 april	1918	27	1	Peixe	Florianópolis		Linguado	http://memoria.bn.br/DocReader/DocReader.aspx?bib=891061&pesq=peixe&pasta=ano%20191&pagfis=29
Hemeroteca - Biblioteca Nacional	SC	Correio do Norte	9 may	1918	13	3	Peixe	Florianópolis	Rede malha, dinamite, rede de arrastão, cercados e currais de peixe	Sardinha, camarão	http://memoria.bn.br/DocReader/DocReader.aspx?bib=886424&pesq=peixe&pasta=ano%20191&pagfis=51
Hemeroteca - Biblioteca Nacional	SC	Gazeta do Commercio	3 january	1918	1	2	Peixe	Joinville		Peixes e camarões	http://memoria.bn.br/DocReader/DocReader.aspx?bib=305766&Pesq=peixe&pagfis=1279
Hemeroteca - Biblioteca Nacional	SC	Gazeta do Commercio		1918	42	1	Peixe	Joinville	Rede e dinamite, subs. venenosas (timbó, tinguy), redes de arrastão, tarrafas,	Camarão, anchova, manjuva, ostra, marisco, mexilhão, sarórocas, tainha, corvina e paraty	http://memoria.bn.br/DocReader/DocReader.aspx?bib=305766&Pesq=peixe&pagfis=1444
Hemeroteca - Biblioteca Nacional	SC	O Estado	12 september	1918	1007	2	Peixe	Florianópolis		Tainhota-assu, Barrigudinho (Paraty), Tainhas verdadeiras	http://memoria.bn.br/DocReader/DocReader.aspx?bib=098027_01&Pesq=peixe&pagfis=2957
Hemeroteca - Biblioteca Nacional	SC	O Estado	13 september	1918	1008	2	Peixe	Florianópolis		Tainha	http://memoria.bn.br/DocReader/DocReader.aspx?bib=098027_01&Pesq=peixe&pagfis=2961
Hemeroteca - Biblioteca Nacional	SC	O Estado	18 september	1918	1012	2	Peixe	Florianópolis		Tainha, sororoca, anchova	http://memoria.bn.br/DocReader/DocReader.aspx?bib=098027_01&Pesq=peixe&pagfis=2969
Hemeroteca - Biblioteca Nacional	SC	O Estado	20 september	1918	1014	2	Peixe	Florianópolis		Tainha	http://memoria.bn.br/DocReader/DocReader.aspx?bib=098027_01&Pesq=peixe&pagfis=2977
Hemeroteca - Biblioteca Nacional	SC	O Estado	24 october	1918	1041	1	Peixe	Florianópolis		Anchova	http://memoria.bn.br/DocReader/DocReader.aspx?bib=098027_01&Pesq=peixe&pagfis=3073
Hemeroteca - Biblioteca Nacional	SC	O Dia	20 agoto	1918	9097	1	Peixe	Florianópolis		Anchova e tainha	http://memoria.bn.br/DocReader/DocReader.aspx?bib=217549&Pesq=peixe&pagfis=21006
Hemeroteca - Biblioteca Nacional	SC	O Dia	24 february	1918	8827	3	Pesca	Florianópolis	rede malha	camarões	http://memoria.bn.br/DocReader/DocReader.aspx?bib=217549&Pesq=pesca&pagfis=20414
Hemeroteca - Biblioteca Nacional	SC	O Dia	10 april	1918	8879	3	Pesca	Florianópolis		anchova, tainha, cação	http://memoria.bn.br/DocReader/DocReader.aspx?bib=217549&Pesq=pesca&pagfis=20562
Hemeroteca - Biblioteca Nacional	SC	Actualidade	03 december	1918	94	5	Pesca	Santa Catarina		camarão	http://memoria.bn.br/DocReader/DocReader.aspx?bib=882755&pesq=pesca&pasta=ano%20191&pagfis=119
Hemeroteca - Biblioteca Nacional	SC	Correio do Norte	28 november	1918	44	2	Pesca	São Francisco do Sul		camarão	http://memoria.bn.br/DocReader/DocReader.aspx?bib=886424&pesq=pesca&pasta=ano%20191&pagfis=177
Hemeroteca - Biblioteca Nacional	SC	O Intransigênte		1918	34	2	Pesca	Florianópolis		sardinha	http://memoria.bn.br/DocReader/DocReader.aspx?bib=888699&Pesq=pesca&pagfis=99
Hemeroteca - Biblioteca Nacional	SC	O Estado de Florianópolis	19 september	1918	1013	2	Pesca	Santa Catarina	Vara (cambão), rede de fundear, rede de espera, caçoal, cortiças, chumbeiros, redes de alvitanas, rede de bambu (ou picaré), rede de arrasto, rede malha	mangona, camarão	http://memoria.bn.br/DocReader/DocReader.aspx?bib=884120&Pesq=pesca&pagfis=2962
Hemeroteca - Biblioteca Nacional	SC	O Estado de Florianópolis	8 september	1918	1004	1	Pesca	Santa Catarina		Tainha, corvina, anchova, sororoca, pescada, miraguaya, cação, sororóca	http://memoria.bn.br/DocReader/DocReader.aspx?bib=884120&Pesq=pesca&pagfis=2933
Hemeroteca - Biblioteca Nacional	SC	O Estado de Florianópolis	11 september	1918	1006	1	Pesca	Santa Catarina	redes de malha (redes de fundear e volantes), redes envolventes (de cerco volante e de arrastão), redes de suspensão ou caceio (redes de malha siples, redes de pano, redes de saco), redes de capim, redesde cerco	Tanhota	http://memoria.bn.br/DocReader/DocReader.aspx?bib=884120&Pesq=pesca&pagfis=2942
Hemeroteca - Biblioteca Nacional	SC	O Município de Joinville	24 may	1919	3	4	Peixe	Joinville		Peixes e camarões	http://memoria.bn.br/DocReader/DocReader.aspx?bib=889253&pesq=peixe&pasta=ano%20191&pagfis=4
Hemeroteca - Biblioteca Nacional	SC	Republica	18 march	1919	139	3	Peixe	Florianópolis		Peixes e camarões	http://memoria.bn.br/DocReader/DocReader.aspx?bib=711497x&Pesq=peixe&pagfis=13722
Hemeroteca - Biblioteca Nacional	SC	Republica	23 march	1919	144	3	Peixe	Florianópolis		Peixes e camarões	http://memoria.bn.br/DocReader/DocReader.aspx?bib=711497x&Pesq=peixe&pagfis=13742
Hemeroteca - Biblioteca Nacional	SC	Republica	28 march	1919	148	3	Peixe	Florianópolis		Tainhota	http://memoria.bn.br/DocReader/DocReader.aspx?bib=711497x&Pesq=peixe&pagfis=13758
Hemeroteca - Biblioteca Nacional	SC	Republica	8 april	1919	157	2	Peixe	Florianópolis		Galo	http://memoria.bn.br/DocReader/DocReader.aspx?bib=711497x&Pesq=peixe&pagfis=13789
Hemeroteca - Biblioteca Nacional	SC	Republica	2 april	1919	152	3	Peixe	Florianópolis		Galo	http://memoria.bn.br/DocReader/DocReader.aspx?bib=711497x&Pesq=peixe&pagfis=13770
Hemeroteca - Biblioteca Nacional	SC	Republica	9 april	1919	158	4	Peixe	Florianópolis		Peixe galo e corvina	http://memoria.bn.br/DocReader/DocReader.aspx?bib=711497x&Pesq=peixe&pagfis=13795
Hemeroteca - Biblioteca Nacional	SC	Republica	10 june	1919	204	3	Peixe	Florianópolis		Tainha	http://memoria.bn.br/DocReader/DocReader.aspx?bib=711497x&Pesq=peixe&pagfis=13990
Hemeroteca - Biblioteca Nacional	SC	Republica	5 july	1919	225	4	Peixe	Florianópolis		Bacalhau	http://memoria.bn.br/DocReader/DocReader.aspx?bib=711497x&Pesq=peixe&pagfis=14075
Hemeroteca - Biblioteca Nacional	SC	Republica	5 december	1919	350	2	Peixe	Florianópolis		Corvina, galo, gordinho, palombeta	http://memoria.bn.br/DocReader/DocReader.aspx?bib=711497x&Pesq=peixe&pagfis=14597
Hemeroteca - Biblioteca Nacional	SC	O Estado	15 february	1919	1132	2	Peixe	Florianópolis		Bacalhau	http://memoria.bn.br/DocReader/DocReader.aspx?bib=098027_01&Pesq=peixe&pagfis=3443
Hemeroteca - Biblioteca Nacional	SC	O Estado	11 april	1919	1179	1	Peixe	Florianópolis		Galo	http://memoria.bn.br/DocReader/DocReader.aspx?bib=098027_01&Pesq=peixe&pagfis=3634
Hemeroteca - Biblioteca Nacional	SC	República	07 november	1919	328	2	Pesca	Florianópolis		camarão, tainha, anchova, caroroca, manjuva, sardinha, corvina, entre outros	http://memoria.bn.br/DocReader/DocReader.aspx?bib=711497x&Pesq=pesca&pagfis=14505
Hemeroteca - Biblioteca Nacional	SC	República	11 december	1919	331	2	Pesca	Florianópolis (Ingleses)	puxadeira, rede	tainha do corso	http://memoria.bn.br/DocReader/DocReader.aspx?bib=711497x&Pesq=pesca&pagfis=14517
Hemeroteca - Biblioteca Nacional	SC	O Estado	27 may	1920	1519	1	Peixe	Florianópolis		Tainha	http://memoria.bn.br/DocReader/DocReader.aspx?bib=098027_02&Pesq=peixe&pagfis=1010
Hemeroteca - Biblioteca Nacional	SC	O Estado de Florianópolis	22 december	1920	1682	2	Pesca	Florianópolis		Baleia	O Estado (SC) - 1920 a 1929 - DocReader Web (bn.br)
Hemeroteca - Biblioteca Nacional	SC	O Ponto	31 january	1920	3	3	Peixe	Tijucas, Porto Belo		Berbigão	http://memoria.bn.br/DocReader/DocReader.aspx?bib=889601&pesq=peixe&pasta=ano%20192&pagfis=13
Hemeroteca - Biblioteca Nacional	SC	A Semana	21 july	1920	7	10	Peixe	Florianópolis	Rede	Anchova, chavelha	http://memoria.bn.br/DocReader/DocReader.aspx?bib=884065&pesq=peixe&pasta=ano%20192&pagfis=50
Hemeroteca - Biblioteca Nacional	SC	Republica	14 january	1920	382	3	Pesca	Florianópolis		Camarão miudo	Republica (SC) - 1858 a 1937 - DocReader Web (bn.br)
Hemeroteca - Biblioteca Nacional	SC	Republica	20 june	1920	510	1	Pesca	Florianópolis		Tainha	Republica (SC) - 1889 a 1937 - DocReader Web (bn.br)
Hemeroteca - Biblioteca Nacional	SC	Republica	28 july	1920	540	2	Pesca	Santa Catarina		baleia	Republica (SC) - 1858 a 1937 - DocReader Web (bn.br)
Hemeroteca - Biblioteca Nacional	SC	Republica	25 november	1920	635	2	Pesca	Florianópolis		badejo	Republica (SC) - 1889 a 1937 - DocReader Web (bn.br)
Hemeroteca - Biblioteca Nacional	SC	República	14 february	1920	409	2	Peixe	Florianópolis		Espécies de cação	http://memoria.bn.br/DocReader/DocReader.aspx?bib=711497x&Pesq=peixe&pagfis=14833
Hemeroteca - Biblioteca Nacional	SC	República	7 august	1920	549	3	Peixe	Florianópolis		Camarão, marisco	http://memoria.bn.br/DocReader/DocReader.aspx?bib=711497x&Pesq=peixe&pagfis=15412
Hemeroteca - Biblioteca Nacional	SC	O Estado de Florianópolis	27 may	1921	2075	5	Pesca	Florianópolis (Ingleses)		Tainha	O Estado (SC) - 1920 a 1929 - DocReader Web (bn.br)
Hemeroteca - Biblioteca Nacional	SC	O Estado	29 september	1921	2179	4	Peixe	Florianópolis	Rede e dinamite	Camarão, anchova, manjuva, ostra, marisco, mexilhão, sarórocas, tainha, corvina e paraty	http://memoria.bn.br/DocReader/DocReader.aspx?bib=098027_02&Pesq=peixe&pagfis=3752
Hemeroteca - Biblioteca Nacional	SC	O Estado	18 october	1921	2195	2	Peixe	Florianópolis		Anchova	http://memoria.bn.br/DocReader/DocReader.aspx?bib=098027_02&Pesq=peixe&pagfis=3845
Hemeroteca - Biblioteca Nacional	SC	O Estado	26 october	1921	2202	2	Peixe	Florianópolis		Anchova	http://memoria.bn.br/DocReader/DocReader.aspx?bib=098027_02&Pesq=peixe&pagfis=3889
Hemeroteca - Biblioteca Nacional	SC	Republica	27 september	1921	884	3	Pesca	Santa Catarina	dinamite, timbó, Rdes arrasto, redes de malha, tarrafas, alvitana, tresmalhos, e caceio	camarão,anchova, manjuva, ostras, mariscos e mexilhões, tainha e paraty	Republica (SC) - 1858 a 1937 - DocReader Web (bn.br)
Hemeroteca - Biblioteca Nacional	SC	República	27 september	1921	884	3	Peixe	Florianópolis	Tarrafa, alvitana, tresmalhos, caceio, malha, substâncias venenosas	Camarã, sororóca, tainha, corvina, paraty, ostra, marisco, mexilhão, anchova, majuva	http://memoria.bn.br/DocReader/DocReader.aspx?bib=711497x&Pesq=peixe&pagfis=16818
Hemeroteca - Biblioteca Nacional	SC	O Estado de Florianópolis	5 july	1922	2411	2	Pesca	Santa Catarina		Tainha	O Estado de Florianópolis (SC) - 1915 a 1965 - DocReader Web (bn.br)
Hemeroteca - Biblioteca Nacional	SC	O Estado de Florianópolis	9 october	1922	2492	3	Pesca	Florianópolis	anzol	Mero	O Estado de Florianópolis (SC) - 1915 a 1965 - DocReader Web (bn.br)
Hemeroteca - Biblioteca Nacional	SC	O Estado	6 june	1922	2386	2	Peixe	Florianópolis	Rede	Tainha	http://memoria.bn.br/DocReader/DocReader.aspx?bib=098027_02&Pesq=peixe&pagfis=5037
Hemeroteca - Biblioteca Nacional	SC	O Estado	5 july	1922	2411	2	Peixe	Florianópolis	Rede	Tainha, bacalhau, sardinha	http://memoria.bn.br/DocReader/DocReader.aspx?bib=098027_02&Pesq=peixe&pagfis=5195
Hemeroteca - Biblioteca Nacional	SC	O Estado	9 october	1922	2492	2	Peixe	Florianópolis		Mero	http://memoria.bn.br/DocReader/DocReader.aspx?bib=098027_02&Pesq=peixe&pagfis=5663
Hemeroteca - Biblioteca Nacional	SC	República	28 november	1922	1214	2	Peixe	Florianópolis		mais de 50 espécies de peixes	http://memoria.bn.br/DocReader/DocReader.aspx?bib=711497x&Pesq=peixe&pagfis=18261
Hemeroteca - Biblioteca Nacional	SC	O Estado de Florianópolis	28 april	1923	2653	2	Pesca	Florianópolis	linha	Mero	O Estado de Florianópolis (SC) - 1915 a 1965 - DocReader Web (bn.br)
Hemeroteca - Biblioteca Nacional	SC	O Estado de Florianópolis	12 may	1923	2664	2	Pesca	Florianópolis	linha	Mero	O Estado de Florianópolis (SC) - 1915 a 1965 - DocReader Web (bn.br)
Hemeroteca - Biblioteca Nacional	SC	O Estado de Florianópolis	31 july	1923	2723	2	Pesca	Florianópolis	Tarrafa	Echinodermos (estrelas e ouriços)	O Estado de Florianópolis (SC) - 1915 a 1965 - DocReader Web (bn.br)
Hemeroteca - Biblioteca Nacional	SC	O Estado	26 april	1923	2653	2	Peixe	Florianópolis	Linha, arpão	Mero	http://memoria.bn.br/DocReader/DocReader.aspx?bib=098027_02&Pesq=peixe&pagfis=6367
Hemeroteca - Biblioteca Nacional	SC	O Estado	12 may	1923	2664	2	Peixe	Florianópolis		Mero	http://memoria.bn.br/DocReader/DocReader.aspx?bib=098027_02&Pesq=peixe&pagfis=6411
Hemeroteca - Biblioteca Nacional	SC	O Estado	12 june	1923	2690	5	Peixe	Florianópolis, Santos		Tainha	http://memoria.bn.br/DocReader/DocReader.aspx?bib=098027_02&Pesq=peixe&pagfis=6522
Hemeroteca - Biblioteca Nacional	SC	República	27 may	1923	1355	3	Peixe	Florianópolis (Estreito, Canasvieiras e Praia dos Ingleses)	Rede	Tainha, tainhota, anchova, corvina, garoupa, camarão, polvo	http://memoria.bn.br/DocReader/DocReader.aspx?bib=711497x&Pesq=peixe&pagfis=18866
Hemeroteca - Biblioteca Nacional	SC	República	24 october	1923	1482	1	Peixe	Florianópolis	Arma de fogo	Golfinho	http://memoria.bn.br/DocReader/DocReader.aspx?bib=711497x&Pesq=peixe&pagfis=19364
Hemeroteca - Biblioteca Nacional	SC	O Estado de Florianópolis	26 july	1924	3028	3	Pesca	Florianópolis (Sul da Ilha - Lagoinha, Armação, Pântano, Campeche)	redes	Anchova, tainha, miragaia, garoupa, mirambá, cação, selachio e tubarão (mangona)	O Estado de Florianópolis (SC) - 1915 a 1965 - DocReader Web (bn.br)
Hemeroteca - Biblioteca Nacional	SC	O Estado	26 july	1924	3028	3	Peixe	Florianópolis (Armação da Lagoinha, Matadeiro, Ponta do Pery, Campeche, Pantano do Sul)		Cetaceos, anchova, tainha, miraguaia, garoupa, marimbá, cação, selachios, anequin (tubarão), baleeiro (tubarão), mangona (tubarão)	http://memoria.bn.br/DocReader/DocReader.aspx?bib=098027_02&Pesq=peixe&pagfis=8058
Hemeroteca - Biblioteca Nacional	SC	O Estado	30 august	1924	3058	4	Peixe	Florianópolis (Jurerê, Morro das pedras)		Carà, robalo, caranha, escrivão, cororoca, curimã, pitu, camarão, siri, jacaré, ariranha	http://memoria.bn.br/DocReader/DocReader.aspx?bib=098027_02&Pesq=peixe&pagfis=8233
Hemeroteca - Biblioteca Nacional	SC	Republica	16 may	1924	1650	1	Pesca	Florianópolis (Canasvieiras), Gov. Celso Ramos (Ganchos)		bacalhau	http://memoria.bn.br/DocReader/DocReader.aspx?bib=711497x&Pesq=pesca&pagfis=20079
Hemeroteca - Biblioteca Nacional	SC	Republica	07 september	1924	1747	2	Pesca	Santa Catarina		Tubarão, cação, arraia, tintuneiras, toninhas	http://memoria.bn.br/DocReader/DocReader.aspx?bib=711497x&Pesq=pesca&pagfis=20458
Hemeroteca - Biblioteca Nacional	SC	República	22 may	1924	1655	3	Peixe	Florianópolis		Bacalhau	http://memoria.bn.br/DocReader/DocReader.aspx?bib=711497x&Pesq=peixe&pagfis=20101
Hemeroteca - Biblioteca Nacional	SC	República	14 october	1924	1786	2	Peixe	Brusque		Trayras, jundyas, cascudos e carás	http://memoria.bn.br/DocReader/DocReader.aspx?bib=711497x&Pesq=peixe&pagfis=20566
Hemeroteca - Biblioteca Nacional	SC	O Estado	16 september	1925	3381	2	Peixe	Florianópolis		Pescadinha (marmota), anchova, tainha, corvina, miraguaia, linguado, corcoroca, peixe espada	http://memoria.bn.br/DocReader/DocReader.aspx?bib=098027_02&Pesq=peixe&pagfis=16628
Hemeroteca - Biblioteca Nacional	SC	O Estado de Florianópolis	19 may	1926	3585	2	Pesca	Florianópolis		Tainha e camarão	O Estado de Florianópolis (SC) - 1915 a 1965 - DocReader Web (bn.br)
Hemeroteca - Biblioteca Nacional	SC	O Estado de Florianópolis	18 november	1926	3737	1	Pesca	Gov. Celso Ramos (Armação da Piedade)		Baleia	O Estado de Florianópolis (SC) - 1915 a 1965 - DocReader Web (bn.br)
Hemeroteca - Biblioteca Nacional	SC	O Estado	18 october	1926	3712	2	Peixe	Florianópolis		Anchova	http://memoria.bn.br/DocReader/DocReader.aspx?bib=098027_02&Pesq=peixe&pagfis=10712
Hemeroteca - Biblioteca Nacional	SC	O Estado de Florianópolis	2 february	1927	3800	2	Pesca	Florianópolis	Tarrafa	Camarão cabeça-azul	O Estado de Florianópolis (SC) - 1915 a 1965 - DocReader Web (bn.br)
Hemeroteca - Biblioteca Nacional	SC	O Estado de Florianópolis	4 july	1927	3927	2	Pesca	Florianópolis (Ingleses)	Rede	Tainha	O Estado de Florianópolis (SC) - 1915 a 1965 - DocReader Web (bn.br)
Hemeroteca - Biblioteca Nacional	SC	República	16 february	1927	116	5	Peixe	Florianópolis		Peixes e camarões	http://memoria.bn.br/DocReader/DocReader.aspx?bib=711497x&Pesq=peixe&pagfis=22556
Hemeroteca - Biblioteca Nacional	SC	República	29 june	1927	224	2	Peixe	Florianópolis		Manjuba	http://memoria.bn.br/DocReader/DocReader.aspx?bib=711497x&Pesq=peixe&pagfis=23319
Hemeroteca - Biblioteca Nacional	SC	República	9 august	1927	257	4	Peixe	Florianópolis		Peixes e camarões	http://memoria.bn.br/DocReader/DocReader.aspx?bib=711497x&Pesq=peixe&pagfis=23537
Hemeroteca - Biblioteca Nacional	SC	República	11 november	1927	334	2	Peixe	Florianópolis		Tainha	http://memoria.bn.br/DocReader/DocReader.aspx?bib=711497x&Pesq=peixe&pagfis=24007
Hemeroteca - Biblioteca Nacional	SC	O Barriga Verde	18 october	1928	2	5	Peixe	Florianópolis		Gadus tuscus (bacalhau brasileiro)	http://memoria.bn.br/DocReader/DocReader.aspx?bib=885037&Pesq=peixe&pagfis=21
Hemeroteca - Biblioteca Nacional	SC	O Estado de Florianópolis	14 august	1928	4272	2	Pesca	Santa Catarina		Gadus luscus - bacalhau	O Estado de Florianópolis (SC) - 1915 a 1965 - DocReader Web (bn.br)
Hemeroteca - Biblioteca Nacional	SC	O Estado de Florianópolis	24 august	1928	4281	2	Pesca	Arvoredo		bacalhau brasileiro, corvinas e pescadas	O Estado de Florianópolis (SC) - 1915 a 1965 - DocReader Web (bn.br)
Hemeroteca - Biblioteca Nacional	SC	O Estado de Florianópolis	30 august	1928	4286	1	Pesca	Santa Catarina		Bacalhau brasileiro	O Estado de Florianópolis (SC) - 1915 a 1965 - DocReader Web (bn.br)
Hemeroteca - Biblioteca Nacional	SC	O Estado de Florianópolis	31 august	1928	4287	2	Pesca	Arvoredo	rede arrastão	Pescadas, corvinas e tartarugas	O Estado de Florianópolis (SC) - 1915 a 1965 - DocReader Web (bn.br)
Hemeroteca - Biblioteca Nacional	SC	O Estado de Florianópolis	10 september	1928	4294	1	Pesca	Ilha dos moleques	rede arrastão	bacalhau brasileiro, camarão, tartrugas	O Estado de Florianópolis (SC) - 1915 a 1965 - DocReader Web (bn.br)
Hemeroteca - Biblioteca Nacional	SC	O Estado de Florianópolis	13 september	1928	4297	1	Pesca	Florianópolis (Ingleses, Santinho)	Rede feiticeira	Arraia, cação e peixes geral	O Estado de Florianópolis (SC) - 1915 a 1965 - DocReader Web (bn.br)
Hemeroteca - Biblioteca Nacional	SC	O Estado	14 august	1928	4272	2	Peixe	Florianópolis		Gadus tuscus (bacalhau brasileiro)	http://memoria.bn.br/DocReader/DocReader.aspx?bib=098027_02&Pesq=peixe&pagfis=13859
Hemeroteca - Biblioteca Nacional	SC	O Estado	30 august	1928	4286	1	Peixe	Florianópolis, Santos		Gadus tuscus (bacalhau brasileiro), Gasper, Laboremus	http://memoria.bn.br/DocReader/DocReader.aspx?bib=098027_02&Pesq=peixe&pagfis=13948
Hemeroteca - Biblioteca Nacional	SC	O Estado	13 september	1928	4297	1	Peixe	Florianópolis	Rede "feiticeira"	Camarão, raia, cação	http://memoria.bn.br/DocReader/DocReader.aspx?bib=098027_02&Pesq=peixe&pagfis=14020
Hemeroteca - Biblioteca Nacional	SC	Correio de Joinville	8 june	1929	1	2	Peixe	Joinville		Tainha	http://memoria.bn.br/DocReader/DocReader.aspx?bib=886335&pesq=peixe&pasta=ano%20192&pagfis=2
Hemeroteca - Biblioteca Nacional	SC	O Estado de Florianópolis	05 february	1929	4466	5	Pesca	Itajaí (Praia de Cabeçudas)	Rede	Bagre, parú e peixe-gallo	O Estado de Florianópolis (SC) - 1915 a 1965 - DocReader Web (bn.br)
Hemeroteca - Biblioteca Nacional	SC	O Estado	1 march	1929	4627	1	Peixe	Barra Velha		Cherne	http://memoria.bn.br/DocReader/DocReader.aspx?bib=098027_02&Pesq=peixe&pagfis=14805
Hemeroteca - Biblioteca Nacional	SC	O Estado	21 april	1929	4692	4	Peixe	Florianópolis		Tainha, sororóca, camarão	http://memoria.bn.br/DocReader/DocReader.aspx?bib=098027_02&Pesq=peixe&pagfis=15166
Hemeroteca - Biblioteca Nacional	SC	O Estado	1 june	1929	4702	6	Peixe	Florianópolis		Tainha	http://memoria.bn.br/DocReader/DocReader.aspx?bib=098027_02&Pesq=peixe&pagfis=15216
Hemeroteca - Biblioteca Nacional	SC	O Estado	5 june	1929	4705	3	Peixe	Florianópolis		Tainha	http://memoria.bn.br/DocReader/DocReader.aspx?bib=098027_02&Pesq=peixe&pagfis=15227
Hemeroteca - Biblioteca Nacional	SC	O Estado	12 june	1929	4711	1	Peixe	Joinville		Tainha	http://memoria.bn.br/DocReader/DocReader.aspx?bib=098027_02&Pesq=peixe&pagfis=15261
Hemeroteca - Biblioteca Nacional	SC	Republica	24 january	1929	696	1	Pesca	Florianópolis		camarão perereca	http://memoria.bn.br/DocReader/DocReader.aspx?bib=711497x&Pesq=pesca&pagfis=26401
Hemeroteca - Biblioteca Nacional	SC	Republica	8 june	1929	805	2	Pesca	Florianópolis		Tainha	http://memoria.bn.br/DocReader/DocReader.aspx?bib=711497x&Pesq=pesca&pagfis=27162
Hemeroteca - Biblioteca Nacional	SC	Republica	13 july	1929	835	2	Pesca	Florianópolis (Ingleses)		Tainha	http://memoria.bn.br/DocReader/DocReader.aspx?bib=711497x&Pesq=pesca&pagfis=27401
Hemeroteca - Biblioteca Nacional	SC	República	1 january	1929	677	11	Peixe	Florianópolis		Camarão, ostra	http://memoria.bn.br/DocReader/DocReader.aspx?bib=711497x&Pesq=peixe&pagfis=26289
Hemeroteca - Biblioteca Nacional	SC	República	3 june	1929	801	1	Peixe	Florianópolis		Tainha	http://memoria.bn.br/DocReader/DocReader.aspx?bib=711497x&Pesq=peixe&pagfis=27135
Hemeroteca - Biblioteca Nacional	SC	República	20 september	1929	882	3	Peixe	Florianópolis		Berbigão	http://memoria.bn.br/DocReader/DocReader.aspx?bib=711497x&Pesq=peixe&pagfis=27905
Hemeroteca - Biblioteca Nacional	SC	República	8 april	1930	1055	2	Peixe	Laguna	Tarrafa e redes	Bagre e tainha	Republica (SC) - 1858 a 1937 - DocReader Web (bn.br)
Hemeroteca - Biblioteca Nacional	SC	República	25 may	1930	1091	3	Peixe	Florianópolis		Tainha	Republica (SC) - 1858 a 1937 - DocReader Web (bn.br)
Hemeroteca - Biblioteca Nacional	SC	República	27 november	1930	28	3	Peixe	São Francisco do Sul		Pescada, paraty, corvina, garoupa, tainha...	Republica (SC) - 1858 a 1937 - DocReader Web (bn.br)
Hemeroteca - Biblioteca Nacional	SC	O Estado de Florianópolis	22 february	1930	4923	3	Pesca	Florianópolis		baleia	http://memoria.bn.br/DocReader/DocReader.aspx?bib=884120&Pesq=pesca&pagfis=22734
Hemeroteca - Biblioteca Nacional	SC	O Estado de Florianópolis	26 may	1930	4997	1	Pesca	Florianópolis	redes arrasto	camarão	http://memoria.bn.br/DocReader/DocReader.aspx?bib=884120&Pesq=pesca&pagfis=23136
Hemeroteca - Biblioteca Nacional	SC	O Estado de Florianópolis	9 july	1930	5035	1	Pesca	Florianópolis		baleia	http://memoria.bn.br/DocReader/DocReader.aspx?bib=884120&Pesq=pesca&pagfis=23369
Hemeroteca - Biblioteca Nacional	SC	O Estado de Florianópolis	16 august	1930	5068	1	Pesca	Porto Belo		sardinha	http://memoria.bn.br/DocReader/DocReader.aspx?bib=884120&Pesq=pesca&pagfis=23569
Hemeroteca - Biblioteca Nacional	SC	O Estado	17 may	1930	4990	1	Peixe	Sul do Brasil	Anzol	Bagre e Jundiá	O Estado (SC) - 1930 a 1939 - DocReader Web (bn.br)
Hemeroteca - Biblioteca Nacional	SC	O Estado	13 august	1930	5065	6	Peixe	Porto Bello		Sardinha	O Estado (SC) - 1930 a 1939 - DocReader Web (bn.br)
Hemeroteca - Biblioteca Nacional	SC	Pua	30 may	1931	1	4	Peixe	Laguna		Tainha, peixe rei, bagrinho, tubarão martelo	Pua (SC) - 1931 - DocReader Web (bn.br)
Hemeroteca - Biblioteca Nacional	SC	A Cidade	12 april	1931	777	1	Pesca	Laguna	rede	várias espécies peixe e camarão	http://memoria.bn.br/DocReader/DocReader.aspx?bib=882844&Pesq=pesca&pagfis=41
Hemeroteca - Biblioteca Nacional	SC	A Notícia	24 february	1931	781	1	Pesca	Santa Catarina e Santos	rede	camarão, tartaruga	http://memoria.bn.br/DocReader/DocReader.aspx?bib=843709&pesq=pesca&pasta=ano%20193&pagfis=203
Hemeroteca - Biblioteca Nacional	SC	A Notícia	05 may	1931	838	3	Pesca	Florianópolis		paraty e camarão	http://memoria.bn.br/DocReader/DocReader.aspx?bib=843709&pesq=pesca&pasta=ano%20193&pagfis=463
Hemeroteca - Biblioteca Nacional	SC	A Noticia	19 may	1931	849	1	Peixe	Florianópolis		Tainha	A Noticia (SC) - 1931 a 1944 - DocReader Web (bn.br)
Hemeroteca - Biblioteca Nacional	SC	A Noticia	24 december	1931	1015	28	Peixe	São Francisco do Sul		Baleia	A Noticia (SC) - 1931 a 1944 - DocReader Web (bn.br)
Hemeroteca - Biblioteca Nacional	SC	O Estado de Florianópolis	31 january	1931	5203	1	Pesca	Imbituba e São Paulo	rede	camarões, tartaruga, peixes	http://memoria.bn.br/DocReader/DocReader.aspx?bib=884120&Pesq=pesca&pagfis=24499
Hemeroteca - Biblioteca Nacional	SC	O Estado	22 september	1931	5400	6	Peixe	Florianópolis (Saco dos Limões)	redes, linhas e caniços	Miragaia	O Estado (SC) - 1930 a 1939 - DocReader Web (bn.br)
Hemeroteca - Biblioteca Nacional	SC	Republica	24 october	1932	634	2	Pesca	Santa Catarina		bacalhau	http://memoria.bn.br/DocReader/DocReader.aspx?bib=711497x&Pesq=pesca&pagfis=36109
Hemeroteca - Biblioteca Nacional	SC	A Notícia	12 august	1932	1210	2	Pesca	Florianópolis		tainha, pescada, miraguaia	http://memoria.bn.br/DocReader/DocReader.aspx?bib=843709&Pesq=pesca&pagfis=2225
Hemeroteca - Biblioteca Nacional	SC	O Estado de Florianópolis	20 december	1932	5772	1	Pesca	Florianópolis		camarão e mariscos	http://memoria.bn.br/DocReader/DocReader.aspx?bib=884120&Pesq=pesca&pagfis=27981
Hemeroteca - Biblioteca Nacional	SC	Republica	26 january	1933	685	4	Pesca	Florianópolis (Saco dos Limões)	rede de malha	camarão miudo	http://memoria.bn.br/DocReader/DocReader.aspx?bib=892319&Pesq=pesca&pagfis=36962
Hemeroteca - Biblioteca Nacional	SC	Republica	21 may	1933	778	2	Pesca	Gov. Celso Ramos (Armação da Piedade e Ganchos)		baleia	http://memoria.bn.br/DocReader/DocReader.aspx?bib=892319&Pesq=pesca&pagfis=37825
Hemeroteca - Biblioteca Nacional	SC	Republica	03 august	1933	929	2	Pesca	Santa Catarina		baleia	http://memoria.bn.br/DocReader/DocReader.aspx?bib=711497x&Pesq=pesca&pagfis=38083
Hemeroteca - Biblioteca Nacional	SC	O Estado de Florianópolis	16 february	1933	5818	1	Pesca	Florianópolis	tarrafa	camarao perereca e camarão branco, grado	http://memoria.bn.br/DocReader/DocReader.aspx?bib=098027_03&Pesq=pesca&pagfis=5006
Hemeroteca - Biblioteca Nacional	SC	O Estado	23 may	1933	5893	1	Peixe	Florianópolis		Pescada	O Estado (SC) - 1930 a 1939 - DocReader Web (bn.br)
Hemeroteca - Biblioteca Nacional	SC	O Estado	16 june	1933	5914	1	Peixe	Laguna, Imbituba, Imbituba (Itapiruba) e Santa Marta	redes, tarrafa	Tainha do corso	O Estado (SC) - 1930 a 1939 - DocReader Web (bn.br)
Hemeroteca - Biblioteca Nacional	SC	O Estado	3 november	1933	6031	6	Peixe	Santa Catarina		Miragaia, pescada e arraia	O Estado (SC) - 1930 a 1939 - DocReader Web (bn.br)
Hemeroteca - Biblioteca Nacional	SC	O Estado	22 december	1933	6072	3	Peixe	Santa Catarina		Cação	O Estado (SC) - 1930 a 1939 - DocReader Web (bn.br)
Hemeroteca - Biblioteca Nacional	SC	A Gazeta	24 august	1934	8	1	Pesca	Santa Catarina	tarrafa, redes de volta, de caceio,caçoal	camarão, camarão do corso, pescada, cação, bacalhau brasileiro, lula, cação mangona	http://memoria.bn.br/DocReader/DocReader.aspx?bib=883123&Pesq=pesca&pagfis=49
Hemeroteca - Biblioteca Nacional	SC	Republica	27 june	1934	85	1	Pesca	Garopaba		garoupa, bagre, baleia	http://memoria.bn.br/DocReader/DocReader.aspx?bib=711497x&Pesq=pesca&pagfis=40032
Hemeroteca - Biblioteca Nacional	SC	O Estado de Florianópolis	27 march	1934	6150	1	Pesca	Santa Catarina (Florianópolis, Penha, Garopaba, Canto dos Ganchos, Porto Belo)		bacalhau	http://memoria.bn.br/DocReader/DocReader.aspx?bib=098027_03&Pesq=pesca&pagfis=7140
Hemeroteca - Biblioteca Nacional	SC	O Estado de Florianópolis	25 april	1934	6174	1	Pesca	Florianópolis		camarão pequeno	http://memoria.bn.br/DocReader/DocReader.aspx?bib=098027_03&Pesq=pesca&pagfis=7294
Hemeroteca - Biblioteca Nacional	SC	O Estado de Florianópolis	28 august	1934	6264	1	Pesca	Santa Catarina	caniço, linha, tarrafa e rede	camarão, pescada, lula, sardinha, cação mangona, baleia	http://memoria.bn.br/DocReader/DocReader.aspx?bib=098027_03&Pesq=pesca&pagfis=7856
Hemeroteca - Biblioteca Nacional	SC	O Estado	3 april	1934	6155	2	Peixe	Florianópolis		Tubarão	O Estado (SC) - 1930 a 1939 - DocReader Web (bn.br)
Hemeroteca - Biblioteca Nacional	SC	O Commercio	september	1935	3	11	Peixe	Santa Catarina		mero, garoupa, corvina, pescada, anchova, tainha, badejo e linguado. Rios: cascudo, jundiá, cará, traira, piava, dourado e outros	O Comercio (SC) - 1935 - DocReader Web (bn.br)
Hemeroteca - Biblioteca Nacional	SC	O Agricultor	11 october	1935	12	1	Peixe	Navegantes, Itajaí	Rede	Cação	O Agricultor (SC) - 1928 a 1936 - DocReader Web (bn.br)
Hemeroteca - Biblioteca Nacional	SC	A Gazeta	14 march	1935	169	1	Pesca	Florianópolis		camarão	http://memoria.bn.br/DocReader/DocReader.aspx?bib=883123&Pesq=pesca&pagfis=1003
Hemeroteca - Biblioteca Nacional	SC	A Gazeta	16 march	1935	171	1	Pesca	Florianópolis		camarão	http://memoria.bn.br/DocReader/DocReader.aspx?bib=883123&Pesq=pesca&pagfis=1015
Hemeroteca - Biblioteca Nacional	SC	A Gazeta	18 march	1935	172	1	Pesca	Florianópolis		camarão	http://memoria.bn.br/DocReader/DocReader.aspx?bib=883123&Pesq=pesca&pagfis=1021
Hemeroteca - Biblioteca Nacional	SC	A Gazeta	2 october	1935	331	1	Peixe	Florianópolis	Anzol e rede	Tainha, anchova, cação, corvina e camarão corso	A Gazeta (SC) - 1934 a 1940 - DocReader Web (bn.br)
Hemeroteca - Biblioteca Nacional	SC	República	25 april	1935	329	3	Peixe	Florianópolis (Barra da Lagoa)	Rede	Tainha	Republica (SC) - 1858 a 1937 - DocReader Web (bn.br)
Hemeroteca - Biblioteca Nacional	SC	A Noticia	25 may	1935	2018	1	Peixe	Florianópolis		Tainha	A Noticia (SC) - 1931 a 1944 - DocReader Web (bn.br)
Hemeroteca - Biblioteca Nacional	SC	A Noticia	28 may	1935	2020	4	Peixe	Florianópolis	Redes	Tainha	A Noticia (SC) - 1931 a 1944 - DocReader Web (bn.br)
Hemeroteca - Biblioteca Nacional	SC	A Noticia	8 june	1935	2029	2	Peixe	São Francisco do Sul	Redes	Tainha	A Noticia (SC) - 1931 a 1944 - DocReader Web (bn.br)
Hemeroteca - Biblioteca Nacional	SC	O Estado de Florianópolis	08 october	1935	6594	6	Pesca	Itajaí	redes	cação	http://memoria.bn.br/DocReader/DocReader.aspx?bib=098027_03&Pesq=pesca&pagfis=9892
Hemeroteca - Biblioteca Nacional	SC	A Gazeta	21 august	1936	588	6	Peixe	Florianópolis (Pântano do Sul)		Baleia	A Gazeta (SC) - 1934 a 1940 - DocReader Web (bn.br)
Hemeroteca - Biblioteca Nacional	SC	A Notícia	18 september	1936	2392	7	Pesca	Joinville		cação, bagre corvina, pescadinha e pescada	http://memoria.bn.br/DocReader/DocReader.aspx?bib=843709&Pesq=pesca&pagfis=11519
Hemeroteca - Biblioteca Nacional	SC	A Noticia	21 april	1936	2272	7	Peixe	Florianópolis		Corvinas, Bragres, quejandos e pescadinha	A Noticia (SC) - 1931 a 1944 - DocReader Web (bn.br)
Hemeroteca - Biblioteca Nacional	SC	A Noticia	30 april	1936	2279	2	Peixe	Sul do Brasil		Tainha, badejo, bagre, íáva, cascudo, anxova, raia e robalo	A Noticia (SC) - 1931 a 1944 - DocReader Web (bn.br)
Hemeroteca - Biblioteca Nacional	SC	A Noticia	1 july	1936	2328	7	Peixe	Joinville		Miraguaia, anchova, garopa, Tainha, tanhota...	A Noticia (SC) - 1931 a 1944 - DocReader Web (bn.br)
Hemeroteca - Biblioteca Nacional	SC	O Estado de Florianópolis	15 august	1936	6854	2	Pesca	Florianópolis		cação	http://memoria.bn.br/DocReader/DocReader.aspx?bib=098027_03&Pesq=pesca&pagfis=11476
Hemeroteca - Biblioteca Nacional	SC	O Estado	12 october	1936	6902	6	Peixe	Florianópolis		Anchovas	O Estado (SC) - 1930 a 1939 - DocReader Web (bn.br)
Hemeroteca - Biblioteca Nacional	SC	A Gazeta	25 march	1937	735	6	Peixe	Bombinhas (Zimbro), Porto Belo		Arraia	A Gazeta (SC) - 1934 a 1940 - DocReader Web (bn.br)
Hemeroteca - Biblioteca Nacional	SC	Republica	22 october	1937	1057	2	Pesca	Florianópolis		corvina, bagre	http://memoria.bn.br/DocReader/DocReader.aspx?bib=711497x&Pesq=pesca&pagfis=46217
Hemeroteca - Biblioteca Nacional	SC	A Notícia	23 february	1937	2520	8	Pesca	Santa Catarina e RS		tainha e anchova	http://memoria.bn.br/DocReader/DocReader.aspx?bib=843709&Pesq=pesca&pagfis=12668
Hemeroteca - Biblioteca Nacional	SC	O Estado de Florianópolis	23 january	1937	6984	3	Pesca	Florianópolis		bagre	http://memoria.bn.br/DocReader/DocReader.aspx?bib=098027_03&Pesq=pesca&pagfis=12321
Hemeroteca - Biblioteca Nacional	SC	O Estado de Florianópolis	17 may	1937	7067	3	Pesca	Porto Bello		sardinha, tainha, pescada, bagres e cações	http://memoria.bn.br/DocReader/DocReader.aspx?bib=098027_03&Pesq=pesca&pagfis=12855
Hemeroteca - Biblioteca Nacional	SC	O Estado	15 june	1937	7092	1	Peixe	Florianópolis (Santo Antonio e Canasvieiras)		Tainhas	O Estado (SC) - 1930 a 1939 - DocReader Web (bn.br)
Hemeroteca - Biblioteca Nacional	SC	A Gazeta	07 august	1938	1218	1	Pesca	Florianópolis (Armação ao Pantano do Sul)	arpão elétrico	baleia	http://memoria.bn.br/DocReader/DocReader.aspx?bib=883123&Pesq=pesca&pagfis=6975
Hemeroteca - Biblioteca Nacional	SC	Folha do Comércio	2022-04-30	1938	3	2	Pesca	São Francisco do Sul		sardinha e camarão	http://memoria.bn.br/DocReader/DocReader.aspx?bib=887153&pesq=pesca&pasta=ano%20193&pagfis=11
Hemeroteca - Biblioteca Nacional	SC	A Gazeta	29 march	1938	1117	1	Peixe	Jaraguá do Sul		Baiacu	A Gazeta (SC) - 1934 a 1940 - DocReader Web (bn.br)
Hemeroteca - Biblioteca Nacional	SC	A Gazeta	18 august	1938	1226	2	Peixe	Florianópolis		Baleia	A Gazeta (SC) - 1934 a 1940 - DocReader Web (bn.br)
Hemeroteca - Biblioteca Nacional	SC	A Notícia	07 december	1938	3055	11	Pesca	Santa Catarina	armadilha tachos de barro	polvo	http://memoria.bn.br/DocReader/DocReader.aspx?bib=843709&Pesq=pesca&pagfis=18322
Hemeroteca - Biblioteca Nacional	SC	A Noticia	22 february	1938	2817	2	Peixe	Barra Velha		Badejão	A Noticia (SC) - 1931 a 1944 - DocReader Web (bn.br)
Hemeroteca - Biblioteca Nacional	SC	A Noticia	18 july	1938	2936	10	Peixe	Joinville		Sardinha	A Noticia (SC) - 1931 a 1944 - DocReader Web (bn.br)
Hemeroteca - Biblioteca Nacional	SC	A Noticia	7 august	1938	2955	8	Peixe	Joinville		Tainha	A Noticia (SC) - 1931 a 1944 - DocReader Web (bn.br)
Hemeroteca - Biblioteca Nacional	SC	A Noticia	23 september	1938	2993	5	Peixe	Itapema e Armação (?), Florianópolis		Baleia	A Noticia (SC) - 1931 a 1944 - DocReader Web (bn.br)
Hemeroteca - Biblioteca Nacional	SC	O Estado de Florianópolis	12 july	1938	7412	6	Pesca	Porto Bello	5 redes	sardinha	http://memoria.bn.br/DocReader/DocReader.aspx?bib=098027_03&Pesq=pesca&pagfis=14862
Hemeroteca - Biblioteca Nacional	SC	O Estado de Florianópolis	17 october	1938	7493	6	Pesca	Florianópolis (Armação)	arpão	baleia	http://memoria.bn.br/DocReader/DocReader.aspx?bib=098027_03&Pesq=pesca&pagfis=15350
Hemeroteca - Biblioteca Nacional	SC	A Gazeta	07 february	1939	1364	1	Pesca	Imaruí	redes	camarão	A Gazeta (SC) - 1934 a 1940 - DocReader Web (bn.br)
Hemeroteca - Biblioteca Nacional	SC	A Gazeta	11 november	1939	1585	4	Pesca	Florianópolis (Lagoa Conceição)	tarrafa e rede	siri	http://memoria.bn.br/DocReader/DocReader.aspx?bib=883123&Pesq=pesca&pagfis=9731
Hemeroteca - Biblioteca Nacional	SC	Correio do povo	02 september	1939	996	6	Pesca	Porto Bello	redes	sardinha	http://memoria.bn.br/DocReader/DocReader.aspx?bib=886440&pesq=pesca&pasta=ano%20193&pagfis=4185
Hemeroteca - Biblioteca Nacional	SC	A Gazeta	12 february	1939	1368	1	Peixe	Santa Catarina		Baleia	A Gazeta (SC) - 1934 a 1940 - DocReader Web (bn.br)
Hemeroteca - Biblioteca Nacional	SC	A Gazeta	4 june	1939	1459	1	Peixe	Porto Bello (Praia da séde)		Sardinhas	A Gazeta (SC) - 1934 a 1940 - DocReader Web (bn.br)
Hemeroteca - Biblioteca Nacional	SC	A Notícia	08 february	1939	3104	7	Pesca	Imaruy		camarão	http://memoria.bn.br/DocReader/DocReader.aspx?bib=843709&Pesq=pesca&pagfis=18874
Hemeroteca - Biblioteca Nacional	SC	A Notícia	15 july	1939	3234	2	Pesca	Santa Catarina		baleia	http://memoria.bn.br/DocReader/DocReader.aspx?bib=843709&Pesq=pesca&pagfis=20035
Hemeroteca - Biblioteca Nacional	SC	A Notícia	13 august	1939	3259	5	Pesca	Santa Catarina	explosivos	baleia	http://memoria.bn.br/DocReader/DocReader.aspx?bib=843709&Pesq=pesca&pagfis=20281
Hemeroteca - Biblioteca Nacional	SC	A Noticia	18 february	1939	3114	3	Peixe	Joinville		Tainha, pescado e camarão	A Noticia (SC) - 1931 a 1944 - DocReader Web (bn.br)
Hemeroteca - Biblioteca Nacional	SC	A Noticia	20 may	1939	3186	4	Peixe	Itajay		Tainha	A Noticia (SC) - 1931 a 1944 - DocReader Web (bn.br)
Hemeroteca - Biblioteca Nacional	SC	O Apostolo: Orgão da Oração	15 june	1940	240	3	Peixe	Laguna		Tainha	O Apostolo : Orgão do Apostolado da Oração (SC) - 1929 a 1959 - DocReader Web (bn.br)
Hemeroteca - Biblioteca Nacional	SC	A Noticia	19 september	1940	3292	5	Peixe	Itajaí		Cascudo e Baiacu	A Noticia (SC) - 1931 a 1944 - DocReader Web (bn.br)
Hemeroteca - Biblioteca Nacional	SC	O Estado	04 june	1941	8261	4	Pesca	Florianópolis		tainha	http://memoria.bn.br/DocReader/DocReader.aspx?bib=098027_04&Pesq=pesca&pagfis=1100
Hemeroteca - Biblioteca Nacional	SC	A Noticia	24 may	1941	3475	2	Pesca	Florianópolis		tainha e camarão graúdo	http://memoria.bn.br/DocReader/DocReader.aspx?bib=843709&Pesq=pesca&pagfis=5432
Hemeroteca - Biblioteca Nacional	SC	A Noticia	04 june	1941	3483	5	Pesca	São Francisco do Sul		camarão, tainha, pescada, pescadinha. membeca	http://memoria.bn.br/DocReader/DocReader.aspx?bib=843709&Pesq=pesca&pagfis=5487
Hemeroteca - Biblioteca Nacional	SC	A Noticia	30 may	1941	3474	6	Peixe	Joinville		Tainha	A Noticia (SC) - 1931 a 1944 - DocReader Web (bn.br)
Hemeroteca - Biblioteca Nacional	SC	A Noticia	7 june	1941	3486	2	Peixe	Florianópolis		Tainha	A Noticia (SC) - 1931 a 1944 - DocReader Web (bn.br)
Hemeroteca - Biblioteca Nacional	SC	A Noticia	6 july	1941	3510	2	Peixe	Florianópolis		Camarão, anchova, badejo, tainha, garoupa, robalo, linguado, pescada...	A Noticia (SC) - 1931 a 1944 - DocReader Web (bn.br)
Hemeroteca - Biblioteca Nacional	SC	A Noticia	30 september	1941	3579	4	Peixe	Joinville		Tainha, pescadinha, roncador e camarão	A Noticia (SC) - 1931 a 1944 - DocReader Web (bn.br)
Hemeroteca - Biblioteca Nacional	SC	A Noticia	21 december	1941	3648	6	Peixe	Joinville		Bagre, corvina e pescada	A Noticia (SC) - 1931 a 1944 - DocReader Web (bn.br)
Hemeroteca - Biblioteca Nacional	SC	Boletim Commercial		1942	15	12	Pesca	Santa Catarina, Florianópolis (Lagoinha), Gov. Celso Ramos (Armação da Piedade e Ganchos,) Garopaba, Imbituba		baleia	http://memoria.bn.br/DocReader/DocReader.aspx?bib=884693&Pesq=pesca&pagfis=1512
Hemeroteca - Biblioteca Nacional	SC	Boletim Commercial		1942	16	14	Pesca	Santa Catarina		camarão	http://memoria.bn.br/DocReader/DocReader.aspx?bib=884693&Pesq=pesca&pagfis=1534
Hemeroteca - Biblioteca Nacional	SC	Boletim Commercial		1942	31	12	Pesca	Santa Catarina		brota/bacalhau catarinense	http://memoria.bn.br/DocReader/DocReader.aspx?bib=884693&Pesq=pesca&pagfis=1696
Hemeroteca - Biblioteca Nacional	SC	Boletim Commercial	september	1942	17	11	Peixe	Santa Catarina		Brota	Boletim Commercial (SC) - 1918 a 1955 - DocReader Web (bn.br)
Hemeroteca - Biblioteca Nacional	SC	Boletim Commercial	november	1942	19	19	Peixe	Santa Catarina		Baleia	Boletim Commercial (SC) - 1918 a 1955 - DocReader Web (bn.br)
Hemeroteca - Biblioteca Nacional	SC	Correio do Povo	16 may	1942	1124	1	Peixe	Jaraguá do Sul		Tainhota	Correio do Povo (SC) - 1921 a 2008 - DocReader Web (bn.br)
Hemeroteca - Biblioteca Nacional	SC	A Noticia	2 april	1942	3734	7	Pesca	São Francisco do Sul	rede arrasto e tarrafa	tainha	http://memoria.bn.br/DocReader/DocReader.aspx?bib=843709&Pesq=pesca&pagfis=21690
Hemeroteca - Biblioteca Nacional	SC	A Noticia	06 june	1942	3785	8	Pesca	Araquari	tarrafa, rede	tainha,	http://memoria.bn.br/DocReader/DocReader.aspx?bib=843709&Pesq=pesca&pagfis=22087
Hemeroteca - Biblioteca Nacional	SC	A Noticia	25 february	1942	3703	4	Peixe	Joinville		Roncador e paratí	A Noticia (SC) - 1931 a 1944 - DocReader Web (bn.br)
Hemeroteca - Biblioteca Nacional	SC	A Noticia	15 march	1942	3719	4	Peixe	Joinville		Tainhota e parati	A Noticia (SC) - 1931 a 1944 - DocReader Web (bn.br)
Hemeroteca - Biblioteca Nacional	SC	A Noticia	16 may	1942	3767	3	Peixe	Joinville		Tainha	A Noticia (SC) - 1931 a 1944 - DocReader Web (bn.br)
Hemeroteca - Biblioteca Nacional	SC	A Noticia	17 may	1942	3768	8	Peixe	Joinville		Várias espécies - anchova, arraia, garopa, tainha	A Noticia (SC) - 1931 a 1944 - DocReader Web (bn.br)
Hemeroteca - Biblioteca Nacional	SC	A Noticia	24 may	1942	3774	8	Peixe	Joinville		Tainha	A Noticia (SC) - 1931 a 1944 - DocReader Web (bn.br)
Hemeroteca - Biblioteca Nacional	SC	Boletim Commercial	june	1943	26	18	Peixe	Santa Catarina		Baleia	Boletim Commercial (SC) - 1918 a 1955 - DocReader Web (bn.br)
Hemeroteca - Biblioteca Nacional	SC	A Noticia	4 january	1944	3660	4	Peixe	São Bento (Rio Preto)	espinhel, redes	Traira e carpa	A Noticia (SC) - 1931 a 1944 - DocReader Web (bn.br)
Hemeroteca - Biblioteca Nacional	SC	O Apostolo: Orgão da Oração	15 august	1946	388	2	Peixe	Porto Belo		Tainha	O Apostolo : Orgão do Apostolado da Oração (SC) - 1929 a 1959 - DocReader Web (bn.br)
Hemeroteca - Biblioteca Nacional	SC	Atualidades	october	1948	10	51	Peixe	Florianópolis (Ingleses, Campeche e Canasvieiras)		Tainha e anchova	Atualidades (SC) - 1945 a 1950 - DocReader Web (bn.br)
Hemeroteca - Biblioteca Nacional	SC	Atualidades	december	1948	12	19	Peixe	Garopaba		Baleia	Atualidades (SC) - 1945 a 1950 - DocReader Web (bn.br)
Hemeroteca - Biblioteca Nacional	SC	Boletim Trimestral	june	1949	2	11	Peixe	Laguna	tarrafa	Tainha	Boletim Trimestral -Sub Comissão Catarinense de Folclore (SC) - 1949 a 2011 - DocReader Web (bn.br)
Hemeroteca - Biblioteca Nacional	SC	Boletim Trimestral de folclore		1949	1	26	Pesca	Laguna	garateia	boto	http://memoria.bn.br/DocReader/DocReader.aspx?bib=071170&pesq=pesca&pasta=ano%20194&pagfis=26
Hemeroteca - Biblioteca Nacional	SC	Boletim Trimestral de folclore		1949	2	9 a 14	Pesca	Laguna	tarrafa, rede	tainha	http://memoria.bn.br/DocReader/DocReader.aspx?bib=071170&Pesq=pesca&pagfis=38
Hemeroteca - Biblioteca Nacional	SC	O Apostolo: Orgão do Apostolado da Oração	1 august	1950	483	2	Peixe	Florianópolis (Lagoinha)	redes	Tainha	O Apostolo : Orgão do Apostolado da Oração (SC) - 1929 a 1959 - DocReader Web (bn.br)
Hemeroteca - Biblioteca Nacional	SC	Boletim Trimestral - Sub Comissão Catarinen. de Folclore		1951	7	51 a 54	Peixe	Santa Catarina	Redes arrasto malha	Tainha de corso	Boletim Trimestral -Sub Comissão Catarinense de Folclore (SC) - 1949 a 1997 - DocReader Web (bn.br)
Hemeroteca - Biblioteca Nacional	SC	Boletim Trimestral - Sub Comissão Catarinen. de Folclore		1951	8	86	Peixe	Santa Catarina		Tainha	Boletim Trimestral -Sub Comissão Catarinense de Folclore (SC) - 1949 a 1997 - DocReader Web (bn.br)
Hemeroteca - Biblioteca Nacional	SC	Boletim Trimestral - Sub Comissão Catarinen. de Folclore		1951	8	87	Peixe	Santa Catarina		Tainha, anchova, palombeta, savelha, bacalhau	Boletim Trimestral -Sub Comissão Catarinense de Folclore (SC) - 1949 a 1997 - DocReader Web (bn.br)
Hemeroteca - Biblioteca Nacional	SC	Boletim Trimestral - Sub Comissão Catarinen. de Folclore		1951	9	103-108	Peixe	Santa Catarina	Rede de arrasto, rede de cerco e tarrafa	Cação e pescada	Boletim Trimestral -Sub Comissão Catarinense de Folclore (SC) - 1949 a 1997 - DocReader Web (bn.br)
Hemeroteca - Biblioteca Nacional	SC	O Apostolo: Orgão do Apostolado da Oração	1 june	1952	527	1	Peixe	Pescaria Brava, Lagoas Mirim e Imaruí		Camarão, tainha e tainhota	O Apostolo : Orgão do Apostolado da Oração (SC) - 1929 a 1959 - DocReader Web (bn.br)
Hemeroteca - Biblioteca Nacional	SC	O Apostolo: Orgão do Apostolado da Oração	1 september	1952	531	1	Peixe	Florianópolis (Ingleses)	redes	Viola, peixe martelo e irmãos do cação	O Apostolo : Orgão do Apostolado da Oração (SC) - 1929 a 1959 - DocReader Web (bn.br)
Hemeroteca - Biblioteca Nacional	SC	O Apostolo: Orgão do Apostolado da Oração	1 september	1952	531	4	Peixe	Florianópolis (Ingleses)	Redes arrasto	Tainha	O Apostolo : Orgão do Apostolado da Oração (SC) - 1929 a 1959 - DocReader Web (bn.br)
Hemeroteca - Biblioteca Nacional	SC	O Apostolo: Orgão do Apostolado da Oração	01 october	1952	533	4	Pesca	Santa Catarina		Corvina e pescadinha	http://memoria.bn.br/DocReader/DocReader.aspx?bib=307041&Pesq=pesca&pagfis=2138
Hemeroteca - Biblioteca Nacional	SC	Correio do povo	30 august	1952	1707	3	Pesca	Barra do Sul e Araquari (Itapocu)	Arpão	Baleia	http://memoria.bn.br/DocReader/DocReader.aspx?bib=886440&Pesq=pesca&pagfis=7873
Hemeroteca - Biblioteca Nacional	SC	Boletim Trimestral - Sub Comissão Catarinen. de Folclore		1953	13	12	Peixe	Santa Catarina	Tarrafas e redes	Tainha e anchova	Boletim Trimestral -Sub Comissão Catarinense de Folclore (SC) - 1949 a 1997 - DocReader Web (bn.br)
Hemeroteca - Biblioteca Nacional	SC	Correio do Norte	24 august	1957	462	1	Peixe	Canoinhas SC		Carpas	Correio do Norte (SC) - 1956 a 1977 - DocReader Web (bn.br)
Hemeroteca - Biblioteca Nacional	SC	O Apostolo: Orgão do Apostolado da Oração	1 march	1957	628	1	Peixe	Florianópolis		Peixe Lua	O Apostolo : Orgão do Apostolado da Oração (SC) - 1929 a 1959 - DocReader Web (bn.br)
Hemeroteca - Biblioteca Nacional	SC	Correio do Norte	22 february	1958	486	4	Peixe	Canoinhas SC		Sardinha,cação, tainha, salmão e camarão	Correio do Norte (SC) - 1956 a 1977 - DocReader Web (bn.br)
Hemeroteca - Biblioteca Nacional	SC	Blumenau em Cadernos	june	1959	6	12	Peixe	Santa Catarina		Baleia	Blumenau em Cadernos (SC) - 1957 a 1998 - DocReader Web (bn.br)
Hemeroteca - Biblioteca Nacional	SC	Blumenau em Cadernos	december	1959	12	4	Pesca	Florianópolis e Itajaí (Vales do Itajaí mirim e Itajaí-Açu)		Gaiviras, bagres, tainhas, robalo, cação	http://memoria.bn.br/DocReader/DocReader.aspx?bib=884634&Pesq=pesca&pagfis=556
Hemeroteca - Biblioteca Nacional	SC	Boletim Trimestral - Sub Comissão Catarinen. de Folclore		1959	25 - 26	13 a16	Peixe	Santa Catarina	Tarrafa, jererê, puça, rede de arrasto	Camarão, siri	Boletim Trimestral -Sub Comissão Catarinense de Folclore (SC) - 1949 a 2011 - DocReader Web (bn.br)
Hemeroteca - Biblioteca Nacional	SC	Boletim Trimestral - Sub Comissão Catarinen. de Folclore		1959	25 - 26	24	Peixe	Santa Catarina	Rede de roda	Guaçú	Boletim Trimestral -Sub Comissão Catarinense de Folclore (SC) - 1949 a 2011 - DocReader Web (bn.br)
Hemeroteca - Biblioteca Nacional	SC	Boletim Trimestral - Sub Comissão Catarinen. de Folclore		1959	25 - 26	27 - 28	Peixe	Santa Catarina	rede de ampola ou atravessar, rede de calão, covo	Corvina, badejo	Boletim Trimestral -Sub Comissão Catarinense de Folclore (SC) - 1949 a 2011 - DocReader Web (bn.br)
Hemeroteca - Biblioteca Nacional	SC	Boletim Trimestral - Sub Comissão Catarinen. de Folclore		1959	25 - 26	30	Peixe	Santa Catarina	Rede de roda	Anchova	Boletim Trimestral -Sub Comissão Catarinense de Folclore (SC) - 1949 a 2011 - DocReader Web (bn.br)
Hemeroteca - Biblioteca Nacional	SC	Boletim Trimestral - Sub Comissão Catarinen. de Folclore		1959	25 - 26	21 e 22	Peixe	Santa Catarina	Espinhel, espinhel de bolear	Cação, pampo, miraguaia e garopa	Boletim Trimestral -Sub Comissão Catarinense de Folclore (SC) - 1949 a 2011 - DocReader Web (bn.br)
Hemeroteca - Biblioteca Nacional	SC	Boletim Trimestral - Sub Comissão Catarinen. de Folclore		1959	25 - 26	33	Peixe	Santa Catarina	Rede de fundear	Anchova	Boletim Trimestral -Sub Comissão Catarinense de Folclore (SC) - 1949 a 2011 - DocReader Web (bn.br)
Hemeroteca - Biblioteca Nacional	SC	Boletim Trimestral - Sub Comissão Catarinen. de Folclore		1959	25 - 26	7-37	Peixe	Florianópolis (Lagoa Conceição)		Camarão	Boletim Trimestral -Sub Comissão Catarinense de Folclore (SC) - 1949 a 2011 - DocReader Web (bn.br)
Hemeroteca - Biblioteca Nacional	SC	Boletim Trimestral - Sub Comissão Catarinen. de Folclore		1959	25 - 26	38 e 39	Peixe	Santa Catarina		Tainha, anchova, guacú, badejo, sirí, pampo, miraguaia, camarão	Boletim Trimestral -Sub Comissão Catarinense de Folclore (SC) - 1949 a 2011 - DocReader Web (bn.br)
Hemeroteca - Biblioteca Nacional	SC	Blumenau em Cadernos	february	1960	2	4	Pesca	Penha		baleia	http://memoria.bn.br/DocReader/DocReader.aspx?bib=884634&Pesq=pesca&pagfis=606
Hemeroteca - Biblioteca Nacional	SC	Blumenau em Cadernos	march	1960	3	12	Pesca	Navegantes (Gravatá)		camarão	http://memoria.bn.br/DocReader/DocReader.aspx?bib=884634&Pesq=pesca&pagfis=638
Hemeroteca - Biblioteca Nacional	SC	Blumenau em Cadernos	july	1960	7	22	Peixe	Blumenau (Rio Itajaí-Açu)		Peixe "Dourado'	http://memoria.bn.br/DocReader/DocReader.aspx?bib=884634&Pesq=peixe&pagfis=744
Hemeroteca - Biblioteca Nacional	SC	Blumenau em Cadernos	september	1960	9	20	Peixe	Gaspar e Blumenau/SC (rio Itajaí-Açu)		Peixe "Dourado', Filápia Melaponema	http://memoria.bn.br/DocReader/DocReader.aspx?bib=884634&Pesq=peixe&pagfis=790
Hemeroteca - Biblioteca Nacional	SC	Blumenau em Cadernos	october	1960	10	6	Peixe	Blumenau/SC (Itajaí grande)		Traíra, Bagre	http://memoria.bn.br/DocReader/DocReader.aspx?bib=884634&Pesq=peixe&pagfis=800
Hemeroteca - Biblioteca Nacional	SC	Blumenau em Cadernos	november	1960	10	22	Peixe	Itajaí	Redes e tarrafas	Peixe "Dourado'	http://memoria.bn.br/DocReader/DocReader.aspx?bib=884634&Pesq=peixe&pagfis=816
Hemeroteca - Biblioteca Nacional	SC	Correio do Povo	21 may	1960	2085	3	Peixe	Jaraguá do Sul (Rio Itapocú)		Tilápia, mandí	http://memoria.bn.br/DocReader/DocReader.aspx?bib=886440&pesq=peixe&pasta=ano%20196&pagfis=10161
Hemeroteca - Biblioteca Nacional	SC	Blumenau em Cadernos	january	1961	1	22	Pesca	Itajai	Redes, tarrafas, timbó	cascudos e dourados	http://memoria.bn.br/DocReader/DocReader.aspx?bib=884634&Pesq=pesca&pagfis=892
Hemeroteca - Biblioteca Nacional	SC	Boletim Trimestral - Sub Comissão Catarinen. de Folclore		1962	00027-00028	13 a 22	Peixe	Florianópolis (Pântano do Sul )	casca ou coca, cortiça (pau de garapuvu ou corticeira do brejo), boia (pau de garapuvu), cacho/poita (âncora - madeira/taquara com pedra), jereré ou despescadeira	sardinha, anchova, tainha	http://memoria.bn.br/DocReader/DocReader.aspx?bib=884677&pesq=peixe&pasta=ano%20196&pagfis=2051
Hemeroteca - Biblioteca Nacional	SC	Boletim Trimestral - Sub Comissão Catarinen. de Folclore		1962	00027-00029	24 a 26	Peixe	Florianópolis (Pântano do Sul )	Espinhel, rede japonesa ou cerco flutuante, rede de arrasto, rede de anchova, rede de mangona ou de espera	corvina, cação, garoupa, arraia, papa terra, anchova, mangona, tainha	http://memoria.bn.br/DocReader/DocReader.aspx?bib=884677&pesq=peixe&pasta=ano%20196&pagfis=2052
Hemeroteca - Biblioteca Nacional	SC	Boletim Trimestral - Sub Comissão Catarinen. de Folclore		1962	00027-00032	42	Peixe	Florianópolis (Cachoeira do Bom Jesus)		pescada, Tainha, cação, bagre, corvina e anchova	http://memoria.bn.br/DocReader/DocReader.aspx?bib=884677&pesq=peixe&pasta=ano%20196&pagfis=2070
Hemeroteca - Biblioteca Nacional	SC	Blumenau em Cadernos	may	1963	5	12 a 15	Pesca	Gov. Celso Ramos (Armação da Piedade) e Penha	Arpão	baleia	http://memoria.bn.br/DocReader/DocReader.aspx?bib=884634&Pesq=pesca&pagfis=1477
Hemeroteca - Biblioteca Nacional	SC	Blumenau em Cadernos	july	1963	7	29	Pesca	Blumenal, Itajaí	Fisga	Robalo	http://memoria.bn.br/DocReader/DocReader.aspx?bib=884634&Pesq=pesca&pagfis=1542
Hemeroteca - Biblioteca Nacional	SC	Correio do Povo	11 january	1964	2261	2	Peixe	Jaraguá do Sul		Bagre	http://memoria.bn.br/DocReader/DocReader.aspx?bib=886440&Pesq=peixe&pagfis=10870
Hemeroteca - Biblioteca Nacional	SC	Correio do Povo	12 june	1965	2332	1	Peixe	Jaraguá do Sul		Tainha	http://memoria.bn.br/DocReader/DocReader.aspx?bib=886440&Pesq=peixe&pagfis=11107
Hemeroteca - Biblioteca Nacional	SC	Correio do Povo	27 november	1965	2356	4	Pesca	Imbituba	Arpão	Baleia	http://memoria.bn.br/DocReader/DocReader.aspx?bib=886440&pesq=pesca&pasta=ano%20196&hf=memoria.bn.br&pagfis=11222
Hemeroteca - Biblioteca Nacional	SC	Correio do Povo	6 may	1967	2433	1	Peixe	Jaraguá do Sul		Cascudo	http://memoria.bn.br/DocReader/DocReader.aspx?bib=886440&Pesq=peixe&pagfis=11271
Hemeroteca - Biblioteca Nacional	SC	Blumenau em Cadernos	october	1968	10	18	Pesca	Itajaí	rede, tarrafa, caniço, espinhel, linha, covo, curral, arpão, carretilha, pesca do facho, fisga	jundiás, cascudos, mandís, pescada, robalo, tainha	http://memoria.bn.br/DocReader/DocReader.aspx?bib=884634&Pesq=pesca&pagfis=2231
Hemeroteca - Biblioteca Nacional	SC	Correio do Povo	30 november	1968	2511	1	Pesca	Itajaí		camarão	http://memoria.bn.br/DocReader/DocReader.aspx?bib=886440&Pesq=pesca&pagfis=11615
Hemeroteca - Biblioteca Nacional	SC	Blumenau em Cadernos	may	1969	5	18 a 20	Pesca	Itajaí, Camboriú e Tijucas	espinhel, covos, redes, caniço	caras, traíras, jundiás (alto do rio) bagre, robalo	http://memoria.bn.br/DocReader/DocReader.aspx?bib=884634&Pesq=pesca&pagfis=2566
Hemeroteca - Biblioteca Nacional	SC	Blumenau em Cadernos	june	1969	6	17	Peixe	Itajaí		Bagre	http://memoria.bn.br/DocReader/DocReader.aspx?bib=884634&Pesq=peixe&pagfis=2588
Hemeroteca - Biblioteca Nacional	SC	Blumenau em Cadernos	august	1969	8	22	Peixe	Gaspar (Poço Grande) e Ilhota		Robalo	http://memoria.bn.br/DocReader/DocReader.aspx?bib=884634&Pesq=peixe&pagfis=2641
Hemeroteca - Biblioteca Nacional	SC	Correio do Povo	03 may	1969	2532	4	Pesca	Jaraguá do Sul		Tilápia	http://memoria.bn.br/DocReader/DocReader.aspx?bib=886440&Pesq=pesca&pagfis=11710
Hemeroteca - Biblioteca Nacional	SC	Registro em Letras e fotos		1970	1	24	Pesca	Santa Catarina (Itajaí, Ganchos, Penha,Florianópolis, Laguna e Garopaba)		Sardinha (14.716 ton), camarões (5.717 ton), anchovas (4.827 ton), tainhas (2129 ton.), cações (1031 ton.), pescadinhas (898 ton.), siri (634 ton.)	http://memoria.bn.br/DocReader/DocReader.aspx?bib=892211&pesq=pesca&pasta=ano%20197&hf=memoria.bn.br&pagfis=26
Hemeroteca - Biblioteca Nacional	SC	Blumenal em cadernos		1970	8	14	Pesca	Penha (Armação - Itapocoroi)		baleia	http://memoria.bn.br/DocReader/DocReader.aspx?bib=884634&pesq=pesca&pasta=ano%20197&hf=memoria.bn.br&pagfis=2933
Hemeroteca - Biblioteca Nacional	SC	Blumenau em Cadernos	january	1970	1	7	Peixe	Blumenau		Traíra	http://memoria.bn.br/DocReader/DocReader.aspx?bib=884634&pesq=peixe&pasta=ano%20197&pagfis=2757
Hemeroteca - Biblioteca Nacional	SC	Correio do Povo	03 march	1973	2725	5	Pesca	Itajaí e Florianópolis		atum	http://memoria.bn.br/DocReader/DocReader.aspx?bib=886440&Pesq=pesca&pagfis=12335
Hemeroteca - Biblioteca Nacional	SC	Correio do Povo	28 april	1973	2733	6	Peixe	Jaraguá do Sul/SC - Itaperuna/RJ		Cascudo	http://memoria.bn.br/DocReader/DocReader.aspx?bib=886440&Pesq=peixe&pagfis=12378
Hemeroteca - Biblioteca Nacional	SC	Blumenau em Cadernos		1973	5	5 e 6	Pesca	Florianópolis		Baleia	http://memoria.bn.br/DocReader/DocReader.aspx?bib=884634&Pesq=pesca&pagfis=3720
Hemeroteca - Biblioteca Nacional	SC	Correio do Povo	3 may	1975	2834	6	Peixe	Jaraguá do Sul (Vale do Itapocu)		Cascudo ou guaquaris	http://memoria.bn.br/DocReader/DocReader.aspx?bib=886440&Pesq=peixe&pagfis=13088
Hemeroteca - Biblioteca Nacional	SC	Correio do Povo	18 october	1975	2856	6	Peixe	Jaraguá do Sul		Camarão	http://memoria.bn.br/DocReader/DocReader.aspx?bib=886440&Pesq=peixe&pagfis=13260
Hemeroteca - Biblioteca Nacional	SC	Boletim Trimestral - Sub Comissão Catarinense de Folclore		1975	29	37	Pesca	Florianópolis	rede de cerco (malha miúda - anchova e pescadinha; malha graúda "rede de malha laça - miraguaia, pescada e outros), porrete, bucheiro, catuto	pescada, cocoroca, achova, miraguaia, pescadinha	http://memoria.bn.br/DocReader/DocReader.aspx?bib=884677&pesq=pesca&pasta=ano%20197&hf=memoria.bn.br&pagfis=2200
Hemeroteca - Biblioteca Nacional	SC	Blumenau em Cadernos	abril	1976	4	31	Peixe	Balneário Camburiú		Robalo	http://memoria.bn.br/DocReader/DocReader.aspx?bib=884634&Pesq=peixe&pagfis=4791
Hemeroteca - Biblioteca Nacional	SC	Correio do Norte	17 january	1976	1353	1	Pesca	Santa Catarina		peixe e camarão	http://memoria.bn.br/DocReader/DocReader.aspx?bib=886408x&Pesq=pesca&pagfis=5771
Hemeroteca - Biblioteca Nacional	SC	Correio do Povo	18 march	1978	2978	1	Pesca	São Francisco do Sul	Caniço	Robalo e outras espécies não mencionadas	http://memoria.bn.br/DocReader/DocReader.aspx?bib=886440&Pesq=pesca&pagfis=13413
Hemeroteca - Biblioteca Nacional	SC	Correio do Povo	27 october	1979	3059	8	Pesca	Araquari(Itapocu)		robalo, robalinho, tainha e cascudo	http://memoria.bn.br/DocReader/DocReader.aspx?bib=886440&Pesq=pesca&pagfis=14119
Hemeroteca - Biblioteca Nacional	SC	Boletim Trimestral - Sub Comissão Catarinense de Folclore		1979	32	13	Pesca	Santa Catarina		ostra, berbigão e marisco	http://memoria.bn.br/DocReader/DocReader.aspx?bib=884677&pesq=pesca&pasta=ano%20197&hf=memoria.bn.br&pagfis=2403
Hemeroteca - Biblioteca Nacional	SC	Correio do povo	09 a 15 august	1980	3099	1	Pesca	Jaraguá do Sul (rios de jaraguá)		Truta	http://memoria.bn.br/DocReader/DocReader.aspx?bib=886440&pesq=pesca&pasta=ano%20198&hf=memoria.bn.br&pagfis=14431
Hemeroteca - Biblioteca Nacional	SC	Correio do povo	17 a 23 january	1981	3120	6	Pesca	Jaragua do Sul		Truta	http://memoria.bn.br/DocReader/DocReader.aspx?bib=886440&pesq=pesca&pasta=ano%20198&hf=memoria.bn.br&pagfis=14616
Hemeroteca - Biblioteca Nacional	SC	Correio do povo	18 a 24 abril	1981	3133	1	Pesca	Jaraguá do Sul		Marisco	http://memoria.bn.br/DocReader/DocReader.aspx?bib=886440&pesq=pesca&pasta=ano%20198&hf=memoria.bn.br&pagfis=14691
Hemeroteca - Biblioteca Nacional	SC	Correio do povo	29 august	1981	3152	4	Pesca	Santa Catarina		Baleia	http://memoria.bn.br/DocReader/DocReader.aspx?bib=886440&pesq=pesca&pasta=ano%20198&hf=memoria.bn.br&pagfis=14780
Hemeroteca - Biblioteca Nacional	SC	Correio do povo	24 october	1981	3160	2	Pesca	Barra Velha	x	Robalo, betara, baiacu	http://memoria.bn.br/DocReader/DocReader.aspx?bib=886440&pesq=pesca&pasta=ano%20198&hf=memoria.bn.br&pagfis=14824
Hemeroteca - Biblioteca Nacional	SC	Correio do povo	06 a 12 february	1982	3173	1	Pesca	Barra Velha		Camarão, lagosta, ostra	http://memoria.bn.br/DocReader/DocReader.aspx?bib=886440&pesq=pesca&pasta=ano%20198&hf=memoria.bn.br&pagfis=14939
Hemeroteca - Biblioteca Nacional	SC	Correio do povo	25 september	1982	3205	4	Pesca	Santa Catarina		Carpa	http://memoria.bn.br/DocReader/DocReader.aspx?bib=886440&pesq=pesca&pasta=ano%20198&hf=memoria.bn.br&pagfis=15152
Hemeroteca - Biblioteca Nacional	SC	Boletim Trimestral - Sub Comissão Catarinense de Folclore		1983	36	42 a 47	Pesca	São Francisco do Sul		Cangulo	http://memoria.bn.br/DocReader/DocReader.aspx?bib=884677&pesq=pesca&pasta=ano%20198&hf=memoria.bn.br&pagfis=2730
Hemeroteca - Biblioteca Nacional	SC	Correio do Povo	23 a 39 abril	1983	3233	3	Peixe	São Francisco do Sul (Praia Grande)		Arraia	Correio do Povo (SC) - 1921 a 2008 - DocReader Web (bn.br)
Hemeroteca - Biblioteca Nacional	SC	Correio do povo	10 a 16 august	1985	3349	13	Pesca	Araquari, Guaramirim		Cascudo, tainha e robalo	http://memoria.bn.br/DocReader/DocReader.aspx?bib=886440&Pesq=pesca&pagfis=24481
Hemeroteca - Biblioteca Nacional	SC	Correio do povo	15 a 21 marcó	1986	3379	7	Pesca	Jaraguá do Sul (Rio Itapocuzinho)	redes de malhas	cascudo, traíra, piava, jundiá	http://memoria.bn.br/DocReader/DocReader.aspx?bib=886440&Pesq=pesca&pagfis=24841
Hemeroteca - Biblioteca Nacional	SC	Zero	november	1987	D	6	Pesca	Florianópolis (Lagoa Conceição)	rede de arrasto, facho de bambo, forca (siri), rede de camarão (de rio), liquilinho, cilibrim, farol de milha, bernunça	camarão, siri, peixe	http://memoria.bn.br/DocReader/DocReader.aspx?bib=895911&Pesq=pesca&pagfis=276
Hemeroteca - Biblioteca Nacional	SC	Blumenau em Cadernos	Novemb/Dezemb	1988	11 - 12	24 a 28	Peixe	Itajaí e Blumenau	caniço e redes	robalo, traira, jundiá, mandin, cascudo viola, cascudo da pedra, cará, saguaru,linguado, cabeça de ferro, tajabicu, aipim, cará do ar, piava, manjuva, siri, bagre, tainhota, lagosta, camarão	Blumenau em Cadernos (SC) - 1957 a 1998 - DocReader Web (bn.br)
Hemeroteca - Biblioteca Nacional	SC	Boletim Trimestral - Sub Comissão Catarinense de Folclore		1988	40	123	Pesca	Florianópolis (Ribeirão da Ilha)	tarrafa, jererê, espinhel, rede de espera	Cocoroca, anchova, camarão	http://memoria.bn.br/DocReader/DocReader.aspx?bib=884677&Pesq=pesca&pagfis=3111
Hemeroteca - Biblioteca Nacional	SC	Zero	december	1988	A	9	Pesca	Florianópolis (Ribeirão)		cação	http://memoria.bn.br/DocReader/DocReader.aspx?bib=895911&Pesq=pesca&pagfis=3089
Hemeroteca - Biblioteca Nacional	SC	Zero	june	1988	F	6	Pesca	Imaruí		marisco e berbigão	http://memoria.bn.br/DocReader/DocReader.aspx?bib=895911&Pesq=pesca&pagfis=3116
Hemeroteca - Biblioteca Nacional	SC	Zero	august	1988	J	11	Pesca	Santa Catarina		pinguim	http://memoria.bn.br/DocReader/DocReader.aspx?bib=895911&Pesq=pesca&pagfis=340
Hemeroteca - Biblioteca Nacional	SC	Correio do povo	11 a 17 february	1989	3525	13	Pesca	Guaramirim, Barra Velha		Robalo	http://memoria.bn.br/DocReader/DocReader.aspx?bib=886440&Pesq=pesca&pagfis=26912
Hemeroteca - Biblioteca Nacional	SC	Boletim Trimestral - Sub Comissão Catarinense de Folclore		1990	41-42	10 a 22	Pesca	Santa Catarina		Anchova, Corvina, badejo, garoupa, bagre
Hemeroteca - Biblioteca Nacional	SC	Zero	may	1991	2	6	Pesca	Palhoça (Ponte do Imaruí)	Rodo e balaio	berbigão	http://memoria.bn.br/DocReader/DocReader.aspx?bib=895911&pesq=pesca&pasta=ano%20199&hf=memoria.bn.br&pagfis=2709
Hemeroteca - Biblioteca Nacional	SC	Boletim Trimestral - Sub Comissão Catarinen. de Folclore		1991	43-44	19	Peixe	Santa Catarina		Tainha, parati, cocoroca, papa-terra, canhanha, escrivão e cherelete	Boletim Trimestral -Sub Comissão Catarinense de Folclore (SC) - 1949 a 2011 - DocReader Web (bn.br)
Hemeroteca - Biblioteca Nacional	SC	Correio do Povo	10 a 17 may	1991	3638	16	Peixe	Santa Catarina	Espinhel de 50 anzóis	Tubarão	Correio do Povo (SC) - 1921 a 2008 - DocReader Web (bn.br)
Hemeroteca - Biblioteca Nacional	SC	Correio do Povo	22 a 28 june	1991	3644	11	Peixe	Jaraguá do Sul		Cascudo	Correio do Povo (SC) - 1921 a 2008 - DocReader Web (bn.br)
Hemeroteca - Biblioteca Nacional	SC	Correio do Povo	30 may a 5 june	1992	3691	2	Peixe	Jaraguá do Sul e Guamirim (Rio Itapocú)	Anzol	Cascudo	Correio do Povo (SC) - 1921 a 2008 - DocReader Web (bn.br)
Hemeroteca - Biblioteca Nacional	SC	Correio do povo	11 - 17 april	1992	3684	6	Pesca	Navegantes		sardinha, camarão, atum e dourado	http://memoria.bn.br/DocReader/DocReader.aspx?bib=886440&pesq=pesca&pasta=ano%20199&hf=memoria.bn.br&pagfis=29056
Hemeroteca - Biblioteca Nacional	SC	Zero	19 november	1993	3	12	Peixe	Imaruí		Camarão	Zero (SC) - 1982 a 2017 - DocReader Web (bn.br)
Hemeroteca - Biblioteca Nacional	SC	A Ponta	july	1993	A	5	Pesca	Florianópolis	rede de malha 5cm e 9cm	camarão	http://memoria.bn.br/DocReader/DocReader.aspx?bib=883948&pesq=pesca&pasta=ano%20199&hf=memoria.bn.br&pagfis=5
Hemeroteca - Biblioteca Nacional	SC	Cobaia	september	1993	1	2	Pesca	Itajaí (Praia Brava)		Golfinho (Stenella frontalis)	http://memoria.bn.br/DocReader/DocReader.aspx?bib=886084&pesq=pesca&pasta=ano%20199&hf=memoria.bn.br&pagfis=2
Hemeroteca - Biblioteca Nacional	SC	Blumenal em cadernos		1994	10	29	Pesca	Florianópolis		camarão e tartaruga	http://memoria.bn.br/DocReader/DocReader.aspx?bib=884634&pesq=pesca&pasta=ano%20199&hf=memoria.bn.br&pagfis=12505
Hemeroteca - Biblioteca Nacional	SC	Zero	8 july	1996	8	4	Peixe	Florianópolis (Moçambique)	Redes	Tainha	Zero (SC) - 1982 a 2017 - DocReader Web (bn.br)
Hemeroteca - Biblioteca Nacional	SC	Zero	july	1996	8	7	Pesca	Florianópolis	arpão com dinamite	Baleia franca	http://memoria.bn.br/DocReader/DocReader.aspx?bib=895911&pesq=pesca&pasta=ano%20199&hf=memoria.bn.br&pagfis=937
Hemeroteca - Biblioteca Nacional	SC	Zero	september	1998	1	15	Pesca	Florianópolis	rede	golfinho	http://memoria.bn.br/DocReader/DocReader.aspx?bib=895911&pesq=pesca&pasta=ano%20199&hf=memoria.bn.br&pagfis=1087
Hemeroteca - Biblioteca Nacional	SC	Correio do povo	18 september	1998	4163	7	Pesca	Itajaí	Cerco	sardinha	http://memoria.bn.br/DocReader/DocReader.aspx?bib=886440&pesq=pesca&pasta=ano%20199&hf=memoria.bn.br&pagfis=38330
Hemeroteca - Biblioteca Nacional	SC	Correio do Povo	23 february	2000	4264	15	Peixe	Jaraguá do Sul/SC		Tilápia	http://memoria.bn.br/DocReader/DocReader.aspx?bib=886440&Pesq=peixe&pagfis=41831
Hemeroteca - Biblioteca Nacional	SC	Correio do Povo	2022-04-15	2000	4279	44	Peixe	Jaraguá do Sul/SC		Pacu, tilápia, carpa e bagre	http://memoria.bn.br/DocReader/DocReader.aspx?bib=886440&Pesq=peixe&pagfis=42236
Hemeroteca - Biblioteca Nacional	SC	Correio do Povo	5 september	2000	4337	9	Peixe	Jaraguá do Sul/SC		Pirarucu	http://memoria.bn.br/DocReader/DocReader.aspx?bib=886440&Pesq=peixe&pagfis=43794
Hemeroteca - Biblioteca Nacional	SC	Correio do Povo	12 october	2000	4352A	1	Peixe	Santa Catarina		Catfish	http://memoria.bn.br/DocReader/DocReader.aspx?bib=886440&Pesq=peixe&pagfis=44203
Hemeroteca - Biblioteca Nacional	SC	Correio do Povo	10 april	2001	4420	14	Peixe	Jaraguá do Sul/SC		Tilápia, pacu, carpa-capim	http://memoria.bn.br/DocReader/DocReader.aspx?bib=886440&Pesq=peixe&pagfis=45881
Hemeroteca - Biblioteca Nacional	SC	Correio do Povo	13 september	2001	4487	4	Peixe	Jaraguá do Sul/SC		Cascudo	http://memoria.bn.br/DocReader/DocReader.aspx?bib=886440&Pesq=peixe&pagfis=47562
Hemeroteca - Biblioteca Nacional	SC	Correio do Povo	25 september	2001	4492	18	Peixe	Guaramirim		Cascudo	http://memoria.bn.br/DocReader/DocReader.aspx?bib=886440&Pesq=peixe&pagfis=47720
Hemeroteca - Biblioteca Nacional	SC	Correio do Povo	9 october	2001	4498	17	Peixe	Jaraguá do Sul/SC		Tilápia, carpa, cascudo, traíra, pacu, etc	http://memoria.bn.br/DocReader/DocReader.aspx?bib=886440&Pesq=peixe&pagfis=47892
Hemeroteca - Biblioteca Nacional	SC	Correio do Povo	26 dezembo	2001	4539	5	Peixe	Jaraguá do Sul/SC		Tilápia, carpa, bagre, pacu	http://memoria.bn.br/DocReader/DocReader.aspx?bib=886440&Pesq=peixe&pagfis=49186
Hemeroteca - Biblioteca Nacional	SC	Correio do povo	9 october	2001	4498	17	Pesca	Jaraguá do Sul/SC		Tilápia, carpa, cascudo, traíra, pacu	http://memoria.bn.br/DocReader/DocReader.aspx?bib=886440&Pesq=pesca&pagfis=47892
Hemeroteca - Biblioteca Nacional	SC	Correio do povo	6 december	2001	4523	14	Pesca	Urupema, Lages e São Joaquim		carpa húngara, carpa capim, tajabeco, lambari, carpa cabeça grande, catfish, carpa prateada	http://memoria.bn.br/DocReader/DocReader.aspx?bib=886440&Pesq=pesca&pagfis=48666
Hemeroteca - Biblioteca Nacional	SC	Correio do povo	6 december	2001	4523	17	Pesca	Brusque e Itajaí		tilápia, pacu, pintado, carpa, cascudo, jundiá	http://memoria.bn.br/DocReader/DocReader.aspx?bib=886440&Pesq=pesca&pagfis=48669
Hemeroteca - Biblioteca Nacional	SC	Correio do Povo	18 july	2002	4613	21	Peixe	Jaraguá do Sul/SC		Pacu, tambaqui, tilápia, traíra, bagre, cará, carpa capim, carpa húngara, carpa cabeçuda	http://memoria.bn.br/DocReader/DocReader.aspx?bib=886440&Pesq=peixe&pagfis=51610
Hemeroteca - Biblioteca Nacional	SC	Correio do Povo	19 october	2002	4653	51	Peixe	Guaramirim/SC		Cascudo	http://memoria.bn.br/DocReader/DocReader.aspx?bib=886440&Pesq=peixe&pagfis=53087
Hemeroteca - Biblioteca Nacional	SC	Correio do Povo	19 october	2002	4653	52	Peixe	Jaraguá do Sul/SC		Tilápia, carpa-capim, catfish	http://memoria.bn.br/DocReader/DocReader.aspx?bib=886440&Pesq=peixe&pagfis=53088
Hemeroteca - Biblioteca Nacional	SC	Correio do Povo	7 december	2002	4674	6	Peixe	Guaramirim/SC		Carpa, bagre, cascudo, tilápia	http://memoria.bn.br/DocReader/DocReader.aspx?bib=886440&Pesq=peixe&pagfis=53790
Hemeroteca - Biblioteca Nacional	SC	Correio do Povo	24 august	2002	4629	6	Peixe	Jaraguá do Sul/SC		Peixe e camarão	http://memoria.bn.br/DocReader/DocReader.aspx?bib=886440&Pesq=peixe&pagfis=52171
Hemeroteca - Biblioteca Nacional	SC	Correio do povo	19 february	2002	4549	19	Pesca	Jaraguá do Sul/SC		tilápia, carpa capim, carpa comum	http://memoria.bn.br/DocReader/DocReader.aspx?bib=886440&Pesq=pesca&pagfis=49532
Hemeroteca - Biblioteca Nacional	SC	Correio do povo	26 february	2002	4552	20	Pesca	Guaramirim/SC		carpa	http://memoria.bn.br/DocReader/DocReader.aspx?bib=886440&Pesq=pesca&pagfis=49625
Hemeroteca - Biblioteca Nacional	SC	Correio do povo	7 december	2002	4674	6	Pesca	Guaramirim/SC	tarrafas	carpa, bagre, cascudo, tilápia, carpa húngara	http://memoria.bn.br/DocReader/DocReader.aspx?bib=886440&Pesq=pesca&pagfis=53790
Hemeroteca - Biblioteca Nacional	SC	Correio do Povo	27 february	2003	4702	2	Peixe	Santa Catarina, Garopaba e Farol de Santa Marta		Peixe, camarão, ostra	http://memoria.bn.br/DocReader/DocReader.aspx?bib=886440&Pesq=peixe&pagfis=54763
Hemeroteca - Biblioteca Nacional	SC	Correio do Povo	8 march	2003	4706	20	Peixe	Santa Catarina		Bacalhau, Robalo	http://memoria.bn.br/DocReader/DocReader.aspx?bib=886440&Pesq=peixe&pagfis=54901
Hemeroteca - Biblioteca Nacional	SC	Correio do Povo	12 april	2003	4721	9	Peixe	Santa Catarina		Siri	http://memoria.bn.br/DocReader/DocReader.aspx?bib=886440&Pesq=peixe&pagfis=55421
Hemeroteca - Biblioteca Nacional	SC	Correio do Povo	17 april	2003	4723	22	Peixe	Guaramirim/SC		Cascudo	http://memoria.bn.br/DocReader/DocReader.aspx?bib=886440&Pesq=peixe&pagfis=55506
Hemeroteca - Biblioteca Nacional	SC	Correio do Povo	14 june	2003	4748	9	Peixe	Santa Catarina		Pargo	http://memoria.bn.br/DocReader/DocReader.aspx?bib=886440&Pesq=peixe&pagfis=56331
Hemeroteca - Biblioteca Nacional	SC	Correio do Povo	27 september	2003	4793	6	Peixe	Guaramirim/SC		Cascudo	http://memoria.bn.br/DocReader/DocReader.aspx?bib=886440&Pesq=peixe&pagfis=58018
Hemeroteca - Biblioteca Nacional	SC	Correio do Povo	17 july	2003	4762	12	Peixe	Jaraguá do Sul/SC		Peixe, camarão, polvo, lula, siri	http://memoria.bn.br/DocReader/DocReader.aspx?bib=886440&Pesq=peixe&pagfis=56827
Hemeroteca - Biblioteca Nacional	SC	Correio do Povo	10 january	2004	4831	47	Peixe	São Francisco do Sul/SC		Mero	http://memoria.bn.br/DocReader/DocReader.aspx?bib=886440&Pesq=peixe&pagfis=59382
Hemeroteca - Biblioteca Nacional	SC	Correio do Povo	15 january	2004	4833	6	Peixe	São Francisco do Sul/SC		Mero	http://memoria.bn.br/DocReader/DocReader.aspx?bib=886440&Pesq=peixe&pagfis=59391
Hemeroteca - Biblioteca Nacional	SC	Correio do Povo	6 april	2004	4868	1	Peixe	Jaraguá do Sul/SC		Tilápia	http://memoria.bn.br/DocReader/DocReader.aspx?bib=886440&Pesq=peixe&pagfis=60591
Hemeroteca - Biblioteca Nacional	SC	Correio do Povo	6 april	2004	4868	4	Peixe	Jaraguá do Sul/SC		Tilápia, carpa e cascudo	http://memoria.bn.br/DocReader/DocReader.aspx?bib=886440&Pesq=peixe&pagfis=60594
Hemeroteca - Biblioteca Nacional	SC	Correio do Povo	16 july	2004	4928	11	Peixe	Santa Catarina		Cação	http://memoria.bn.br/DocReader/DocReader.aspx?bib=886440&Pesq=peixe&pagfis=62113
Hemeroteca - Biblioteca Nacional	SC	Correio do Povo	21 august	2004	4954	5	Peixe	Guaramirim/SC		Cascudo	http://memoria.bn.br/DocReader/DocReader.aspx?bib=886440&Pesq=peixe&pagfis=62709
Hemeroteca - Biblioteca Nacional	SC	Correio do Povo	22 september	2004	4976	4	Peixe	Brasil		"Pintado"	http://memoria.bn.br/DocReader/DocReader.aspx?bib=886440&Pesq=peixe&pagfis=63218
Hemeroteca - Biblioteca Nacional	SC	Correio do Povo	5 november	2004	5008	11	Peixe	Santa Catarina		Siri, bacalhau, namorado	http://memoria.bn.br/DocReader/DocReader.aspx?bib=886440&Pesq=peixe&pagfis=63979
Hemeroteca - Biblioteca Nacional	SC	Correio do Povo	24 december	2004	5043	15	Peixe	Santa Catarina		Merluza	http://memoria.bn.br/DocReader/DocReader.aspx?bib=886440&Pesq=peixe&pagfis=64693
Hemeroteca - Biblioteca Nacional	SC	Correio do Povo	7 july	2004	4921	8	Peixe	Jaraguá do Sul/SC		Camarão, cascudo, siri, bacalhau, lula, tainha, salmão, congrio, lagosta, vieira	http://memoria.bn.br/DocReader/DocReader.aspx?bib=886440&Pesq=peixe&pagfis=61968
Hemeroteca - Biblioteca Nacional	SC	Zero	8 november	2004	1	8	Pesca	Florianópolis/SC	rede de cerco	Baleia	http://memoria.bn.br/DocReader/DocReader.aspx?bib=895911&pesq=pesca&pasta=ano%20200&hf=memoria.bn.br&pagfis=1406
Hemeroteca - Biblioteca Nacional	SC	Correio do povo	10 january	2004	4831	47	Pesca	São Francisco do Sul		mero	http://memoria.bn.br/DocReader/DocReader.aspx?bib=886440&Pesq=pesca&pagfis=59382
Hemeroteca - Biblioteca Nacional	SC	Correio do povo	21 august	2004	4954	5	Pesca	Guaramirim/SC (Rio Itapocu)		cascudo	http://memoria.bn.br/DocReader/DocReader.aspx?bib=886440&Pesq=pesca&pagfis=62709
Hemeroteca - Biblioteca Nacional	SC	Correio do Povo	26 january	2005	5060	2	Peixe	Brasil, S. Francisco do Sul( Baia de Babitonga)		Mero	http://memoria.bn.br/DocReader/DocReader.aspx?bib=886440&Pesq=peixe&pagfis=65096
Hemeroteca - Biblioteca Nacional	SC	Correio do Povo	3 march	2005	5086	5	Peixe	Jaraguá do Sul/SC		Tilápia, trairão	http://memoria.bn.br/DocReader/DocReader.aspx?bib=886440&Pesq=peixe&pagfis=65669
Hemeroteca - Biblioteca Nacional	SC	Correio do Povo	19 march	2005	5098	6	Peixe	Ribeirão Grande do Norte		Tilápia, pacu, carpa	http://memoria.bn.br/DocReader/DocReader.aspx?bib=886440&Pesq=peixe&pagfis=65975
Hemeroteca - Biblioteca Nacional	SC	Correio do Povo	22 march	2005	5099	4	Peixe	Jaraguá do Sul, Ribeirão Grande do Norte		Tilápia, carpa, traíra, cascudo	http://memoria.bn.br/DocReader/DocReader.aspx?bib=886440&Pesq=peixe&pagfis=65988
Hemeroteca - Biblioteca Nacional	SC	Correio do Povo	31 march	2005	5106	4	Peixe	Jaraguá do Sul/SC		Anchova, tainha, berbigão	http://memoria.bn.br/DocReader/DocReader.aspx?bib=886440&Pesq=peixe&pagfis=66124
Hemeroteca - Biblioteca Nacional	SC	Correio do Povo	24 june	2005	5167	11	Peixe	Santa Catarina		Cação, badejo, robalo, mandi, bagre	http://memoria.bn.br/DocReader/DocReader.aspx?bib=886440&Pesq=peixe&pagfis=67045
Hemeroteca - Biblioteca Nacional	SC	Correio do povo	26 janiero	2005	5060	2	Pesca	São Francisco do Sul		mero	http://memoria.bn.br/DocReader/DocReader.aspx?bib=886440&Pesq=pesca&pagfis=65096
Hemeroteca - Biblioteca Nacional	SC	Correio do povo	30 - 31 july	2005	5193	4	Pesca	São Francisco do Sul		camarão	http://memoria.bn.br/DocReader/DocReader.aspx?bib=886440&Pesq=pesca&pagfis=67300
Hemeroteca - Biblioteca Nacional	SC	Boletim Trimestral - Sub Comissão Catarinen. de Folclore		2006	57-58	63	Peixe	Laguna		Tainha	Boletim Trimestral -Sub Comissão Catarinense de Folclore (SC) - 1949 a 2011 - DocReader Web (bn.br)
Hemeroteca - Biblioteca Nacional	SC	O Município	13 - 14 april	2006	3357	12	Peixe	Brusque		Cação, salmão, côngrio, camarão, charuto, corvina, bacalhau, tilápia	Jornal O Município (SC) - 2005 a 2019 - DocReader Web (bn.br)
Hemeroteca - Biblioteca Nacional	SC	O Município	4 may	2006	3371	16	Peixe	NI		Marlin azul	Jornal O Município (SC) - 2005 a 2019 - DocReader Web (bn.br)
Hemeroteca - Biblioteca Nacional	SC	Correio do Povo	20 january	2006	5312	11	Peixe	Santa Catarina		Robalo, pescada, merluza	http://memoria.bn.br/DocReader/DocReader.aspx?bib=886440&Pesq=peixe&pagfis=15416
Hemeroteca - Biblioteca Nacional	SC	Correio do Povo	11 april	2006	5368A	8	Peixe	Jaraguá do Sul/SC		Bacalhau, pescada, sardinha, atum, cascudo, linguado	http://memoria.bn.br/DocReader/DocReader.aspx?bib=886440&Pesq=peixe&pagfis=15968
Hemeroteca - Biblioteca Nacional	SC	Correio do Povo	4 - 5 november	2006	5518	5	Peixe	Jaraguá do Sul/SC		Robalo	http://memoria.bn.br/DocReader/DocReader.aspx?bib=886440&Pesq=peixe&pagfis=17529
Hemeroteca - Biblioteca Nacional	SC	Correio do Povo	6 dece,mber	2006	5552	14	Peixe	Blumenau, Navegantes, Itajaí, Florianópolis		Bacalhau	http://memoria.bn.br/DocReader/DocReader.aspx?bib=886440&Pesq=peixe&pagfis=18002
Hemeroteca - Biblioteca Nacional	SC	Boletim Trimestral		2006	00057-00058	63	Pesca	Laguna/SC		Boto	http://memoria.bn.br/DocReader/DocReader.aspx?bib=884677&Pesq=pesca&pagfis=5207
Hemeroteca - Biblioteca Nacional	SC	O Municipio	4 august	2006	1	4	Pesca	Itajaí Açu, Blumenau/SC - Brusque/SC		Cascudo, lontra, piava, acarás, jundiás, traíras, robalo	http://memoria.bn.br/DocReader/DocReader.aspx?bib=891720&pesq=pesca&pasta=ano%20200&hf=memoria.bn.br&pagfis=41040
Hemeroteca - Biblioteca Nacional	SC	O Municipio	13 - 14 april	2006	3357	12	Pesca	Brusque/SC		Corvina, charuto, pescada e cação	http://memoria.bn.br/DocReader/DocReader.aspx?bib=891720&Pesq=pesca&pagfis=36997
Hemeroteca - Biblioteca Nacional	SC	O Municipio	9 may	2006	3374	3	Pesca	Rio Itajaí Mirim		Carpa espelho, carpa húngara	http://memoria.bn.br/DocReader/DocReader.aspx?bib=891720&Pesq=pesca&pagfis=37379
Hemeroteca - Biblioteca Nacional	SC	O Municipio	1 august	2006	3442	4	Pesca	Brusque/SC - Pará (Rio Araguaia)		Pirarara	http://memoria.bn.br/DocReader/DocReader.aspx?bib=891720&Pesq=pesca&pagfis=38952
Hemeroteca - Biblioteca Nacional	SC	O Municipio	13 september	2006	3465	11	Pesca	Brusque/SC - Pará (Rio Araguaia)		Pirarara	http://memoria.bn.br/DocReader/DocReader.aspx?bib=891720&Pesq=pesca&pagfis=39459
Hemeroteca - Biblioteca Nacional	SC	O Municipio	6 november	2006	3503	2	Pesca	Rio Itajaí Mirim		Tainha, carpa	http://memoria.bn.br/DocReader/DocReader.aspx?bib=891720&Pesq=pesca&pagfis=40246
Hemeroteca - Biblioteca Nacional	SC	Correio do povo	december	2006	5542	17	Pesca	São Francisco do Sul		robalo	http://memoria.bn.br/DocReader/DocReader.aspx?bib=886440&Pesq=pesca&pagfis=17849
Hemeroteca - Biblioteca Nacional	SC	Correio do povo	january	2006	5542	19	Pesca	Laguna		robalo, golfinho, truta	http://memoria.bn.br/DocReader/DocReader.aspx?bib=886440&Pesq=pesca&pagfis=17851
Hemeroteca - Biblioteca Nacional	SC	Correio do Povo	6 april	2007	5622	12	Peixe	Santa Catarina		Cação, camarão	http://memoria.bn.br/DocReader/DocReader.aspx?bib=886440&Pesq=peixe&pagfis=18706
Hemeroteca - Biblioteca Nacional	SC	Correio do Povo	25 may	2007	5657	12	Peixe	Santa Catarina		Peixe e camarões	http://memoria.bn.br/DocReader/DocReader.aspx?bib=886440&Pesq=peixe&pagfis=19042
Hemeroteca - Biblioteca Nacional	SC	Correio do Povo	31 may	2007	5661	10	Peixe	Praia da Pinheira (grande Floripa), Ponta das Canas (Florianóp.), Barra da Lagoa (Fpolis)		Tainha	http://memoria.bn.br/DocReader/DocReader.aspx?bib=886440&Pesq=peixe&pagfis=19072
Hemeroteca - Biblioteca Nacional	SC	Correio do Povo	4 october	2007	5750	15	Peixe	Jaraguá do Sul/SC		Cascudo	http://memoria.bn.br/DocReader/DocReader.aspx?bib=886440&Pesq=peixe&pagfis=20037
Hemeroteca - Biblioteca Nacional	SC	Correio do Povo	28 december	2007	5808	12	Peixe	Baía de Babitonga (São Francisco do Sul)		Mero	http://memoria.bn.br/DocReader/DocReader.aspx?bib=886440&Pesq=peixe&pagfis=20438
Hemeroteca - Biblioteca Nacional	SC	O Municipio	10 august	2007	3695	4	Pesca	Brusque/SC - Pará		Tucunaré	http://memoria.bn.br/DocReader/DocReader.aspx?bib=891720&Pesq=pesca&pagfis=43848
Hemeroteca - Biblioteca Nacional	SC	Correio do povo	13 - 14 january	2007	5562A	6	Pesca	Barra Velha		camarão, anchova	http://memoria.bn.br/DocReader/DocReader.aspx?bib=886440&Pesq=pesca&pagfis=18118
Hemeroteca - Biblioteca Nacional	SC	Correio do povo	25 january	2007	5571	10	Pesca	Florianópolis		mariscos, berbigão, ostras, vieiras	http://memoria.bn.br/DocReader/DocReader.aspx?bib=886440&Pesq=pesca&pagfis=18202
Hemeroteca - Biblioteca Nacional	SC	Correio do povo		2007	5661	10	Pesca	Florianópolis		taínha	http://memoria.bn.br/DocReader/DocReader.aspx?bib=886440&Pesq=pesca&pagfis=19072
Hemeroteca - Biblioteca Nacional	SC	O Município	16 april	2008	3863	2	Peixe	Tijucas	Tarrafa	Jundiá, cará, tainhas, tainhotas, robalos	Jornal O Município (SC) - 2005 a 2019 - DocReader Web (bn.br)
Hemeroteca - Biblioteca Nacional	SC	O Município	2 may	2008	3875	2	Peixe	Rio Itajaí Mirim, Brusque		Carpa	Jornal O Município (SC) - 2005 a 2019 - DocReader Web (bn.br)
Hemeroteca - Biblioteca Nacional	SC	O Município	10 july	2008	3924	7	Peixe	Rio Itajaí Mirim, Brusque		Carpa capim	Jornal O Município (SC) - 2005 a 2019 - DocReader Web (bn.br)
Hemeroteca - Biblioteca Nacional	SC	Jornal O Município	16 april	2008	3863	2	Peixe	Rio Tijucas	tarrafa, espinhel	Badejo, jundiá, cará, tainha, tainhota garoupa e robalo	Jornal O Município (SC) - 2005 a 2019 - DocReader Web (bn.br)
Hemeroteca - Biblioteca Nacional	SC	Jornal O Município	2 may	2008	3875	2	Peixe	Rio Itajaí Mirim		Carpa	Jornal O Município (SC) - 2005 a 2019 - DocReader Web (bn.br)
Hemeroteca - Biblioteca Nacional	SC	Jornal O Município	10 july	2008	3924	7	Peixe	Rio Itajaí Mirim	anzol	Carpa capim	Jornal O Município (SC) - 2005 a 2019 - DocReader Web (bn.br)
Hemeroteca - Biblioteca Nacional	SC	Jornal O Município	15 august	2008	3950	1	Peixe	Brusque e Guabiruba		Tilápia	Jornal O Município (SC) - 2005 a 2019 - DocReader Web (bn.br)
Hemeroteca - Biblioteca Nacional	SC	Correio do Povo	27 february	2008	5849	13	Peixe	Santa Catarina		Polvo, lula, camarão rosa, mexilhão, camarão-pistola, lagostins, peixe	http://memoria.bn.br/DocReader/DocReader.aspx?bib=886440&Pesq=peixe&pagfis=21300
Hemeroteca - Biblioteca Nacional	SC	Correio do Povo	18 march	2008	5863	21	Peixe	Santa Catarina		Tilápia, bacalhau	http://memoria.bn.br/DocReader/DocReader.aspx?bib=886440&Pesq=peixe&pagfis=21832
Hemeroteca - Biblioteca Nacional	SC	Correio do Povo	22 march	2008	5867	69	Peixe	Santa Catarina		Tilápia	http://memoria.bn.br/DocReader/DocReader.aspx?bib=886440&Pesq=peixe&pagfis=21974
Hemeroteca - Biblioteca Nacional	SC	O Municipio	16 august	2008	3863	2	Pesca	Tijucas (Rio tijucas)		Badejo, garoupa, peixe pedra	http://memoria.bn.br/DocReader/DocReader.aspx?bib=891720&Pesq=pesca&pagfis=234
Hemeroteca - Biblioteca Nacional	SC	O Municipio	10 july	2008	3924	7	Pesca	Brusque/SC (Rio Itajaí Mirim)		Carpa capim	http://memoria.bn.br/DocReader/DocReader.aspx?bib=891720&Pesq=pesca&pagfis=2423
Hemeroteca - Biblioteca Nacional	SC	O Municipio	15 august	2008	3950	4	Pesca	Tacunará, Rio Araguaia		Pirarara, tocunará	http://memoria.bn.br/DocReader/DocReader.aspx?bib=891720&Pesq=pesca&pagfis=696
Hemeroteca - Biblioteca Nacional	SC	O Municipio	12 november	2008	4013	10	Pesca	Brusque/SC		Garoupa	http://memoria.bn.br/DocReader/DocReader.aspx?bib=891720&Pesq=pesca&pagfis=4446
Hemeroteca - Biblioteca Nacional	SC	Boletim Trimestral - Sub Comissão Catarinen. de Folclore	24 - 29 november	2009	60	26	Peixe	Santa Catarina		Tainha	Boletim Trimestral -Sub Comissão Catarinense de Folclore (SC) - 1949 a 2011 - DocReader Web (bn.br)
Hemeroteca - Biblioteca Nacional	SC	Zero	april	2009			Peixe	Florianópolis (Pantano do Sul)		Mangona, cação, tainha, lula, camarão e ostra	Zero (SC) - 1982 a 2017 - DocReader Web (bn.br)
Hemeroteca - Biblioteca Nacional	SC	Boletim Trimestral - Sub Comissão Catarinen. de Folclore	24 - 29 november	2009	60	26	Peixe	Florianópolis	rede	Tainha	Boletim Trimestral -Sub Comissão Catarinense de Folclore (SC) - 1949 a 2011 - DocReader Web (bn.br)
Hemeroteca - Biblioteca Nacional	SC	Zero	abril	2009	1	14	Pesca	Florianópolis/SC		Tainha, Mangona, peixe fesco, lula, camarão, ostra	http://memoria.bn.br/DocReader/DocReader.aspx?bib=895911&pesq=pesca&pasta=ano%20200&hf=memoria.bn.br&pagfis=1833
Hemeroteca - Biblioteca Nacional	SC	O Municipio	8 april	2009	4112	4	Pesca	Brusque/SC		Charuto, sardinha	http://memoria.bn.br/DocReader/DocReader.aspx?bib=891720&Pesq=pesca&pagfis=5957
Hemeroteca - Biblioteca Nacional	SC	O Municipio	22 july	2009	4184	4	Pesca	Santa Catarina		carpa, tilápia, jundiá, dourado	http://memoria.bn.br/DocReader/DocReader.aspx?bib=891720&Pesq=pesca&pagfis=8553
Hemeroteca - Biblioteca Nacional	SC	Daqui Jornal	9 january	2010	0	3	Peixe	Florianópolis		Peixe e camarão	http://memoria.bn.br/DocReader/DocReader.aspx?bib=892920&pesq=peixe&pasta=ano%20201&pagfis=3
Hemeroteca - Biblioteca Nacional	SC	Zero	december	2010	7	10	Peixe	Florianópolis		Ostra, peixe, camarão	http://memoria.bn.br/DocReader/DocReader.aspx?bib=895911&pesq=peixe&pasta=ano%20201&pagfis=1965
Hemeroteca - Biblioteca Nacional	SC	Daqui Jornal	01 january	2010	0	3	Pesca	Florianópolis (Santo Antonio de Lisboa e Sambaqui)		Camarão	Daqui Jornal (SC) - 2010 a 2012 - DocReader Web (bn.br)
Hemeroteca - Biblioteca Nacional	SC	Daqui Jornal	01 january	2010	0	7	Pesca	Florianópolis (foz do Ratones)		Camarão	Daqui Jornal (SC) - 2010 a 2012 - DocReader Web (bn.br)
Hemeroteca - Biblioteca Nacional	SC	Zero	december	2010	7	10	Pesca	Florianópolis (rio do Inferninho)	Rede	Ostra, marisco, lula, camarão, bagre	Zero (SC) - 1982 a 2017 - DocReader Web (bn.br)
Hemeroteca - Biblioteca Nacional	SC	Jornal O Município	26 april	2010	4372	3	Pesca	Santa Catarina		lagosta e camarão	Jornal O Município (SC) - 2005 a 2019 - DocReader Web (bn.br)
Hemeroteca - Biblioteca Nacional	SC	Jornal O Município	11 august	2010	4448	24	Pesca	Brusque	linha e anzol	Carpa-capim	Jornal O Município (SC) - 2005 a 2019 - DocReader Web (bn.br)
Hemeroteca - Biblioteca Nacional	SC	Jornal O Município	9 september	2010	4468	16	Pesca	Brusque (Rio Itajaí-Mirim)	linha e anzol	Carpa-capim	Jornal O Município (SC) - 2005 a 2019 - DocReader Web (bn.br)
Hemeroteca - Biblioteca Nacional	SC	Daqui Jornal	1 february	2011	1	4	Peixe	Florianópolis		Peixe, camarão, lula, polvo, marisco, berbigão	http://memoria.bn.br/DocReader/DocReader.aspx?bib=892920&pesq=peixe&pasta=ano%20201&pagfis=20
Hemeroteca - Biblioteca Nacional	SC	Daqui Jornal	01 january	2011	1	4	Pesca	Florianópolis (Sambaqui, Santo Antônio, Praia Cumprida/Caminho dos Açores, Cacupé)		Camarão, ostra e marisco, lula, polvo e berbigão	Daqui Jornal (SC) - 2010 a 2012 - DocReader Web (bn.br)
Hemeroteca - Biblioteca Nacional	SC	Jornal O Município	22 march	2012	4952	18	Peixe	Itajaí	anzol	tilápia, carpa, cascudo e tainhota	Jornal O Município (SC) - 2005 a 2019 - DocReader Web (bn.br)
Hemeroteca - Biblioteca Nacional	SC	Jornal O Município	5 - 6 april	2012	4962	9	Peixe	Brusque		Tilápia, charuto, truta, camarão, lula, cação, pescada, siri	Jornal O Município (SC) - 2005 a 2019 - DocReader Web (bn.br)
Hemeroteca - Biblioteca Nacional	SC	Jornal O Município	5 june	2012	5004	1	Peixe	Brusque		Tainha	Jornal O Município (SC) - 2005 a 2019 - DocReader Web (bn.br)
Hemeroteca - Biblioteca Nacional	SC	Jornal O Município	5 june	2012	5004	4	Peixe	Brusque		Tainha	Jornal O Município (SC) - 2005 a 2019 - DocReader Web (bn.br)
Hemeroteca - Biblioteca Nacional	SC	Jornal O Município	5 june	2012	5004	5	Peixe	Santa Catarina, Lagoa dos Patos (RS), Brusque		Tainha	Jornal O Município (SC) - 2005 a 2019 - DocReader Web (bn.br)
Hemeroteca - Biblioteca Nacional	SC	Jornal O Município	10 september	2012	5073	7	Peixe	Brusque		Tilápia e cação	Jornal O Município (SC) - 2005 a 2019 - DocReader Web (bn.br)
Hemeroteca - Biblioteca Nacional	SC	Zero	november	2012	3	6	Pesca	Florianópolis (Ponta do Leal)		corvina	Zero (SC) - 1982 a 2017 - DocReader Web (bn.br)
Hemeroteca - Biblioteca Nacional	SC	Jornal O Município	23 august	2012	5061	9	Pesca	Santa Catarina	Rede	camarão	Jornal O Município (SC) - 2005 a 2019 - DocReader Web (bn.br)
Hemeroteca - Biblioteca Nacional	SC	Jornal O Município	9 november	2012	5117	8	Pesca	Santa Catarina		tainha	Jornal O Município (SC) - 2005 a 2019 - DocReader Web (bn.br)
Hemeroteca - Biblioteca Nacional	SC	Zero	september	2013	5	8	Peixe	Florianópolis		Camarão e peixe	http://memoria.bn.br/DocReader/DocReader.aspx?bib=895911&pesq=peixe&pasta=ano%20201&pagfis=2380
Hemeroteca - Biblioteca Nacional	SC	Jornal O Município	14 march	2013	5198	19	Pesca	Itajaí e Porto Belo		tubarão galha-branca	Jornal O Município (SC) - 2005 a 2019 - DocReader Web (bn.br)
Hemeroteca - Biblioteca Nacional	SC	Jornal O Município	17 - 18 april	2014	5476	12	Peixe	Brusque		Tailápia	Jornal O Município (SC) - 2005 a 2019 - DocReader Web (bn.br)
Hemeroteca - Biblioteca Nacional	SC	Jornal O Município	10 september	2014	5578	6	Peixe	Santa Catarina		Tilápia	Jornal O Município (SC) - 2005 a 2019 - DocReader Web (bn.br)
Hemeroteca - Biblioteca Nacional	SC	Jornal O Município	25 september	2014	5589	12	Peixe	Itajaí	anzol	Cascudo, jundiá, dourado e tilápia e traíra	Jornal O Município (SC) - 2005 a 2019 - DocReader Web (bn.br)
Hemeroteca - Biblioteca Nacional	SC	Jornal O Município	25 september	2014	5589	12	Peixe	Itajaí	anzol	Cascudo, jundiá, dourado e tilápia e traíra	Jornal O Município (SC) - 2005 a 2019 - DocReader Web (bn.br)
Hemeroteca - Biblioteca Nacional	SC	Jornal O Município	30 may	2014	5505	6	Pesca	Santa Catarina	rede	Tainha	Jornal O Município (SC) - 2005 a 2019 - DocReader Web (bn.br)
Hemeroteca - Biblioteca Nacional	SC	Zero	june	2015	3	13	Peixe	Florianópolis		Tainha	http://memoria.bn.br/DocReader/DocReader.aspx?bib=895911&pesq=peixe&pasta=ano%20201&pagfis=2525
Hemeroteca - Biblioteca Nacional	SC	Zero	july	2015	4	10	Peixe	Florianópolis		Tainha	http://memoria.bn.br/DocReader/DocReader.aspx?bib=895911&pesq=peixe&pasta=ano%20201&pagfis=2507
Hemeroteca - Biblioteca Nacional	SC	Jornal O Município	9 june	2015	5765	25	Peixe	Santa Catarina, Brusque, Balneário Camburiu, Porto Belo, Itajaí	rede	Tainha	Jornal O Município (SC) - 2005 a 2019 - DocReader Web (bn.br)
Hemeroteca - Biblioteca Nacional	SC	Zero	june	2015	3	13	Pesca	Florianópolis (Barra e Galheta), Rio G. do Sul (Lagoa dos Patos)	Rede arrasto	Tainha, Mugil liza,	Zero (SC) - 1982 a 2017 - DocReader Web (bn.br)
Hemeroteca - Biblioteca Nacional	SC	Zero	june	2015	3	14	Pesca	Santa Catarina e Florianópolis (Barra da lagoa, Ingleses, Norte da Ilha)		Tainha	Zero (SC) - 1982 a 2017 - DocReader Web (bn.br)
Hemeroteca - Biblioteca Nacional	SC	Zero	july	2015	4	10	Pesca	Florianópolis (Joaquina, Praia Mole, Campeche, Barra da Lagoa e Santinho)		Tainha	Zero (SC) - 1982 a 2017 - DocReader Web (bn.br)
Hemeroteca - Biblioteca Nacional	SC	Zero	june	2016	3	8	Peixe	Florianópolis		Tainha	http://memoria.bn.br/DocReader/DocReader.aspx?bib=895911&pesq=peixe&pasta=ano%20201&pagfis=2811
Hemeroteca - Biblioteca Nacional	SC	Zero	june	2016	3	13	Peixe	Florianópolis		Caranguejo catanhão, camarão, peixe	http://memoria.bn.br/DocReader/DocReader.aspx?bib=895911&pesq=peixe&pasta=ano%20201&pagfis=2816
Hemeroteca - Biblioteca Nacional	SC	Jornal O Município	19 may	2016	6004	8	Peixe	Santa Catarina, Brusque, Itajaí, Florianopolis		Tainha	Jornal O Município (SC) - 2005 a 2019 - DocReader Web (bn.br)
Hemeroteca - Biblioteca Nacional	SC	Jornal O Município	25 may	2016	6008	11	Peixe	Santa Catarina, Lagoa dos Patos (RS), Brusque	rede arrasto	Tainha	Jornal O Município (SC) - 2005 a 2019 - DocReader Web (bn.br)
Hemeroteca - Biblioteca Nacional	SC	Zero	june	2016	3	8	Pesca	Santa Catarina, São Francisco do Sul (Baía da Babitonga), Florianópolis (Pântano do Sul) e Gov. Celso Rmos (Praia do Canto dos ganchos)	Rede de arrasto, rede feiticeira	Baiacú, Tainha	Zero (SC) - 1982 a 2017 - DocReader Web (bn.br)
Hemeroteca - Biblioteca Nacional	SC	Jornal O Município	13 january	2016	5914	6	Pesca	Laguna		Tainha	Jornal O Município (SC) - 2005 a 2019 - DocReader Web (bn.br)
Hemeroteca - Biblioteca Nacional	SC	Jornal O Município	30 june	2016	6034	6	Pesca	Santa Catarina	Redes industriais	Tainha	Jornal O Município (SC) - 2005 a 2019 - DocReader Web (bn.br)
Hemeroteca - Biblioteca Nacional	SC	Jornal O Município	20 july	2016	6048	12	Pesca	Litoral SC, Imaruí, Laguna, Garopaba e Porto Belo		Camarão Sete-Barbas, C. Laguna, C. Vermelho, C.Rosa A, C. Rosa B e Camarão Branco (ou legítimo)	Jornal O Município (SC) - 2005 a 2019 - DocReader Web (bn.br)
Hemeroteca - Biblioteca Nacional	SC	Jornal O Município	13 - 14 april	2017	6235	46	Peixe	Brusque		Tilápia, cação, pescadinha, côngrio, sardinha, corvina, tainha, salmão, baiacu, merluza, anchova, linguado, badejo e pescada	Jornal O Município (SC) - 2005 a 2019 - DocReader Web (bn.br)
Hemeroteca - Biblioteca Nacional	SC	Jornal O Município	24 april	2017	6241	6	Peixe	Sul do Brasil		Sardinha	Jornal O Município (SC) - 2005 a 2019 - DocReader Web (bn.br)
Hemeroteca - Biblioteca Nacional	SC	Jornal O Município	3 july	2017	6291	9	Peixe	Santa Catarina		Tainha	Jornal O Município (SC) - 2005 a 2019 - DocReader Web (bn.br)
Hemeroteca - Biblioteca Nacional	SC	Jornal O Município	11 january	2017	6169	8	Pesca	Santa Catarina		Sardinha	Jornal O Município (SC) - 2005 a 2019 - DocReader Web (bn.br)
Hemeroteca - Biblioteca Nacional	SC	Jornal O Município	20 june	2017	6282	6	Pesca	Santa Catarina		Tainha	Jornal O Município (SC) - 2005 a 2019 - DocReader Web (bn.br)
Hemeroteca - Biblioteca Nacional	SC	Jornal O Município	22 june	2017	6284	8	Pesca	Santa Catarina		Tainha	Jornal O Município (SC) - 2005 a 2019 - DocReader Web (bn.br)
Hemeroteca - Biblioteca Nacional	SC	Jornal O Município	28 march	2018	6477	14	Peixe	Brusque, Brasil		sardinha, tilápia, salmão, bacalhau, corvina, caçao, pescada, merluza... outras mais	Jornal O Município (SC) - 2005 a 2019 - DocReader Web (bn.br)
Hemeroteca - Biblioteca Nacional	SC	Jornal O Município	9 august	2018	6570	20	Peixe	Itajaí		Carpa-húngara, tainhota e cascudo	Jornal O Município (SC) - 2005 a 2019 - DocReader Web (bn.br)
Hemeroteca - Biblioteca Nacional	SC	Jornal O Município	7 november	2018	6634	2	Peixe	Itajaí		Carpa	Jornal O Município (SC) - 2005 a 2019 - DocReader Web (bn.br)
Hemeroteca - Biblioteca Nacional	SC	Jornal O Município	10 april	2019	6737	10	Pesca	Laguna	Redes	Boto	Jornal O Município (SC) - 2005 a 2019 - DocReader Web (bn.br)
Hemeroteca - Biblioteca Nacional	SC	Jornal O Município	5 july	2019	6798	8	Pesca	Santa Catarina		Tilápia e sardinha	Jornal O Município (SC) - 2005 a 2019 - DocReader Web (bn.br)
Hemeroteca - Biblioteca Nacional	SC	Jornal O Município	18 july	2019	6807	12	Pesca	Florianópolis (Barra da Lagoa)	Redes	Tartaruga	Jornal O Município (SC) - 2005 a 2019 - DocReader Web (bn.br)
Hemeroteca - Biblioteca Nacional	SC	Jornal O Município	18 july	2019	6807	13	Pesca	Florianópolis	Redes	Tartaruga	Jornal O Município (SC) - 2005 a 2019 - DocReader Web (bn.br)

## Sheet: SI1B
Category	Vernacular names [# taxa]	Scientific names [# taxa]	Trophic level	Trophic category	1840-49	1850-59	1860-69	1870-79	1880-89	1890-99	1900-09	1910-19	1920-29	1930-39	1940-49	1950-59	1960-69	1970-79	1980-89	1990-99	2000-09	2010-19
Native marine fish	Brota/bacalhau brasileiro/Gadus luscus/Gadus tuscus/Gasper [5]	Phycidae (Urophycis brasiliensis and U. mystacea) [2]	3.95	Invertivore							1	1	9	3	3	1						2
Native marine fish	Agulhão [1]	Fistulariidae (Fistularia petimba, F. Tabacaria) [2]	4.05	Macrocarnivore									1
Native marine fish	Agulha [1]	?									1	1	1
Native marine fish	Aipim [1]	Serranidae (Diplectrum radiale and D. formosum) [2]	4.3	Invertivore							1	1
Native marine fish	Anchova/enxova [2]	Pomatomidae (Pomatomus saltatrix) [1]	4.5	Piscivore			1		2	1	7	22	6	6	3	5	3	2	1	1	2	1
Native marine fish	Arraia [1]	Batoidea [1]										3	4	4	1		1		1
Native marine fish	Arraia amarela [1]	Dasyatidae (Hypanus say) [1]	3.7	Invertivore								1
Native marine fish	Arraia boi [1]	Myliobatidae (Rhinoptera bonasus) [1]	3.2	Invertivore								1
Native marine fish	Arraia jamanta [1]	Myliobatidae (Mobula birostris) [1]	3.5	Planktivore							1	1		1
Native marine fish	Arraia manteiga/raia manteiga [2]	Gymnuridae (Gymnura altavela) [1]	4.5	Macrocarnivore							1	1
Native marine fish	Raia prego [1]	Dasyatidae (Hypanus sp., Dasyatis sp., Fontitrygon sp., Bathytoshia sp.) [4]	3.5375	Invertivore								1
Native marine fish	Viola [1]	Rhinobatidae (Pseudobatos horkelii and P. percellens) [2]	3.7	Invertivore							1	3				1
Native marine fish	Atum [1]	Scombridae																1		1	1
Native marine fish	Badejo [1]	Serranidae (Mycteroperca sp.) [1]	4.15	Macrocarnivore				2			2	3	2	3	1	2				1	3	1
Native marine fish	Bagre [1]	Ariidae [1]				1		2	4	1	3	7	2	11	1	1	4		1	1	6	2
Native marine fish	Baiacu [1]	Tetraodontidae [1]		Invertivore										1	1				1			2
Native marine fish	Baiacu amarelo [1]	Tetraodontidae (Lagocephalus laevigatus) [1]	4	Invertivore							1	1
Native marine fish	Baiacu de espinho [1]	Tetraodontidae (Chilomycterus spinosus) [1]	3.6	Invertivore							1
Native marine fish	Baiacu pintado [1]	Tetraodontidae (Sphoeroides sp.) [1]	3.55	Invertivore							1	1
Native marine fish	Beijupirá [1]	Rachycentridae (Rachycentron canadum) [1]	4	Macrocarnivore		1
Native marine fish	Betara/papa-terra [2]	Sciaenidae (Menticirrhus americanus and M. littoralis) [2]	3.7	Invertivore							2	3	1	1	1		1		1	1
Native marine fish	Boca torta [1]	Sciaenidae (Larimus breviceps) [1]	3.5	Invertivore									1
Native marine fish	Cabeça de ferro [1]	?																	1
Native marine fish	Cabeçudos [1]	?										2
Native marine fish	Cabrinha/cabra [2]	Triglidae (possibly Prionotus punctatus) [1]	3.8	Invertivore								1	1
Native marine fish	Cação	Elasmobranchii [1]		Macrocarnivore					1	1	1	7	6	9		5	2	1	1	1	6	4
Native marine fish	Anequim [1]	Lamnidae (Isurus oxyrinchus) [1]	4.5	Macrocarnivore								1	2
Native marine fish	Peixe anjo [1]	Squatinidae (Squatina guggenheim) [1]	4.4	Macrocarnivore								1	1
Native marine fish	Cação baleeiro [1]	Carcharhinidae (Carcharhinus brachyurus) [1]	4.5	Macrocarnivore									1
Native marine fish	Cação gralha branca [1]	Carcharhinidae (Carcharhinus longimanus) [1]	4.2	Macrocarnivore																		1
Native marine fish	Mangona [1]	Odontaspididae (Carcharias taurus) [1]	4.5	Macrocarnivore		1					2	2	3	2			1				2
Native marine fish	Peixe martelo [1]	Sphyrnidae (Sphyrna lewini and S. zygaena) [2]	4.5	Macrocarnivore							1		1	1		1
Native marine fish	Cação salteador [1]	Carcharhinidae (Carcharhinus limbatus) [1]	4.4	Macrocarnivore							1
Native marine fish	Tintureira [1]	Carcharhinidae (Prionace glauca) [1]	4.4	Macrocarnivore							1		1
Native marine fish	Cação azul [1]	Carcharhinidae (Prionace glauca)	4.4	Macrocarnivore									1
Native marine fish	Cação (Squalus) [1]	Squalidae [1]		Macrocarnivore							1
Native marine fish	Cação (Selachio) [1]	Selachii (possibly Rhizoprionodon sp.) [1]	4.15	Macrocarnivore									3
Native marine fish	Canguá [1]	Sciaenidae (Bairdiella ronchus and Ophioscion punctatissimus) [2]	3.45	Invertivore								1
Native marine fish	Cangulo [1]	Sciaenidae (Stellifer sp.) [1]	3.42	Invertivore									1	1					1
Native marine fish	Canhanha [1]	Sparidae (Archosargus rhomboidalis) [1]	2.9	Omnivore							1	2	1							1
Native marine fish	Caranga (vermelho) [1]	Lutjanidae (Lutjanus vivanus) [1]	3.1	Invertivore									1
Native marine fish	Caranha [1]	Lutjanidae (Lutjanus cyanopterus) [1]	4.4	Macrocarnivore							1	2	2	1
Native marine fish	Carapeba/Carapeba [1]	Gerreidae (Diapterus rhombeus) [1]	3	Omnivore								3	1		1
Native marine fish	Carapicu [1]	Gerreidae (Eucinostomus gula, E. argenteus and E. melanopterus) [3]	3.1	Invertivore									1
Native marine fish	Carapitanga [1]	Lutjanidae (Lutjanus synagris, L. alexandrei) [2]	3.8	Invertivore							2
Native marine fish	Caratinga [1]	Gerreidae (Eugerres brasilianus or Diapterus rhombeus) [2]	3.2	Invertivore-Omnivore							1	1	1
Native marine fish	Cardosa/Cardoza [2]	Gobidae [1]										3
Native marine fish	Cavalla [1]	Scombridae (Scomberomorus cavalla) [1]	4.4	Piscivore								1	1	1	1							1
Native marine fish	Chalerete/cherelete [2]	Carangidae (Caranx crysos) [1]	4.1	Macrocarnivore							1	1	1							1
Native marine fish	Chareu [1]	Carangidae (Caranx hippos and C. latus) [2]	3.9	Macrocarnivore								1	1
Native marine fish	Cherne/xerne [2]	Epinephelidae (Hyporthodus niveatus) [1]	4	Macrocarnivore				1			2	1	2		1
Native marine fish	Chicharro [1]	Carangidae (Trachurus lathami) [1]	4	Invertivore									1
Native marine fish	Conga [1]	?											1
Native marine fish	Congrio [1]	Ophidiidae (Genypterus sp.) [1]	4.1	Piscivore																	2	1
Native marine fish	Caroroca/corocoroca/corcoroca/cambumba [4]	Haemulidae (Orthopristis ruber and Haemulopsis corvinaeformis) [2]	3.6	Invertivore					1		2	6	4					1	1	1
Native marine fish	Cororoca da boca larga [1]	Sciaenidae (Larimus breviceps)	3.5	Invertivore								1
Native marine fish	Corvina/curvina/corvinote [3]	Sciaenidae (Micropogonias furnieri) [1]	3.1	Invertivore					2	1	4	14	7	7	2	2	2			1	2	3
Native marine fish	Curimã [1]	Mugilidae (Mugil sp.) [1]	2	Herbivore									1
Native marine fish	Enguia [1]	Congridae (Conger orbignyanus) [1]	3.7	Macrocarnivore								1
Native marine fish	Ervacorias (família do bonito) [1]	Scombridae [1]											1
Native marine fish	Escrivão [1]	Gerreidae (Eucinostomus sp. and Ulaema sp.) [2]	3.21667	Invertivore									1							1
Native marine fish	Espada [1]	Trichiuridae (Trichiurus lepturus) [1]	4.4	Piscivore					1		1	3	1
Native marine fish	Espadarte [1]	Xiphiidae (Xiphias gladius) [1]	4.5	Piscivore				1				2	1
Native marine fish	Gallo/peixe galo [2]	Carangidae (Selene setapinnis and Selene vomer) [2]	4	Macrocarnivore-Invertivore							1	8	2	1
Native marine fish	Garoupa/garoupeta [1]	Epinephelidae (Epinephelus marginatus) [1]	4.4	Macrocarnivore				2			2	6	2	5	3	1	1			1	3
Native marine fish	Gordinho [1]	Stromateidae (Peprilus paru) [1]	4.5	Invertivore							2	1	1		1
Native marine fish	Guaçu [1]	?														2
Native marine fish	Guayvira/guaybira/Gaivira [3]	Carangidae (Oligoplites saurus and Oligoplites saliens) [2]	4.05	Macrocarnivore					1			1	1			1
Native marine fish	Gudiao (papagaio, batata) [3]	Sparidae [1]											1
Native marine fish	Guete [1]	Sciaenidae (Isopisthus parvipinnis) [1]	4	Macrocarnivore									1
Native marine fish	Jaguareça/olho de cão [2]	Holocentridae (Holocentrus adscensionis) [1]	3.1	Invertivore									2
Native marine fish	João Dias/aipim [2]	Serranidae (Possibly Diplectrum formosum) [1]	4.5	Invertivore								1
Native marine fish	Linguado [1]	Paralichthyidae or Achiridae [2]		Invertivore					1			4	1	2	1				1		1	2
Native marine fish	Linguado preto [1]	Paralichthyidae (Paralichthys brasiliensis) [1]	4.4	Invertivore									1
Native marine fish	Mãe Joanna [1]	?										1
Native marine fish	Mamangava [1]	Batrachoididae [1]										1
Native marine fish	Manjuva/manjuba [2]	Engraulidae [1]							1		2	7	5
Native marine fish	Marimbau/marimbá [2]	Sparidae (Diplodus argenteus) [1]	3.1	Omnivore							1	1	2
Native marine fish	Marlim azul [1]	Istiophoridae (Makaira nigricans) [1]	4.5	Piscivore																	1
Native marine fish	Mero/badejão/merim/merote [4]	Epinephelidae (Epinephelus itajara) [1]	4.1	Macrocarnivore					1		1	1	7	2	2						6
Native marine fish	Mero amarelo [1]	Epinephelidae (Epinephelus fasciatus) [1]	3.7	Macrocarnivore								1
Native marine fish	Mero preto [1]	Epinephelidae (Hyporthodus nigritus) [1]	4	Macrocarnivore								1
Native marine fish	Miraguaia/miraguaya/miragaia/borriquete [4]	Scienidae (Pogonias cromis) [1]	3.4	Invertivore		1		1	2	1	2	5	3	4	1	2		1
Native marine fish	Moreia [1]	Muraenidae [1]										1	1
Native marine fish	Myra (badejete) [2]	Serranidae (Mycteroperca acutirostris) [1]	3.4	Macrocarnivore									1
Native marine fish	Namorado [1]	Pinguipedidae (Pseudopercis numida) [1]	3.9	Invertivore									1								1
Native marine fish	Olhete [1]	Carangidae (Seriola lalandi) [1]	4.2	Macrocarnivore									1		1
Native marine fish	Olho de boi [1]	Priacanthidae (Priacanthus arenatus) [1]	4	Invertivore									1
Native marine fish	Palombeta [1]	Carangidae (Chloroscombrus chrysurus) [1]	3.5	Planktivore								2	1	1	1	1
Native marine fish	Pampo [1]	Carangidae (Trachinotus falcatus and T. carolinus) [2]	3.75	Invertivore					1		1	1	1		2
Native marine fish	Parati/Paraty/Paraty-assu/saúna/olho de fogo/ Barrigudinho [6]	Mugilidae (Mugil curema) [1]	2	Herbivore							3	8	7	3	3					1
Native marine fish	Paraty barbado [1]	Opolynemidae (Polydactylus virginicus and P. oligodon) [2]	3.7	Invertivore									1
Native marine fish	Pargo [1]	Sparidae (Pagrus pagrus) [1]	3.9	Invertivore								1	1		1						1
Native marine fish	Paru [1]	Ephippidae (Chaetodipterus faber) [1]	4.5	Invertivore							1	3	2	1
Native marine fish	Peixe [1]	?			1			1	3			14	6	3				2	1		6	5
Native marine fish	Peixe lua [1]	Molidae [1]		Invertivore												1
Native marine fish	Peixe penna [1]	Sparidae (Calamus pennatula) [1]	3.7	Invertivore									1
Native marine fish	Peixe porco [1]	Monacanthidae and Balistidae (Balistes capriscus) [2]	4.1	Invertivore							1	1	1									1
Native marine fish	Pescada [1]	Sciaenidae [1]		Macrocarnivore				1			1	4	3	10	2	1	2	1			3	3
Native marine fish	Pescada amarela/colapada [2]	Sciaenidae (Cynoscion acoupa) [1]	4.1	Macrocarnivore							2	1	1		1
Native marine fish	Pescada bicuda/bicudinha/bicuda [3]	Sciaenidae (Cynoscion microlepidotus and C. jamaicensis) [2]	3.9	Macrocarnivore							3	2	1		2
Native marine fish	Pescada do reino [1]	Sciaenidae (Cynoscion virescens) [1]	4	Invertivore									1
Native marine fish	Pescadinha [1]	Sciaenidae		Macrocarnivore					1			2	1	4	2	1		2				1
Native marine fish	Pescadinha araujo [1]	Sciaenidae		Macrocarnivore							1	1	1
Native marine fish	Pescadinha branca/pescada lisa [2]	Sciaenidae (Cynoscion leiarchus) [1]	3.1	Macrocarnivore							2	1	1
Native marine fish	Pescadinha dente de cão [1]	Sciaenidae		Macrocarnivore							1	2
Native marine fish	Pescadinha marmota [1]	Sciaenidae		Macrocarnivore
Native marine fish	Pescadinha membeca [1]	Sciaenidae		Macrocarnivore										1	1
Native marine fish	Pescadinha perna de moça [1]	Sciaenidae		Macrocarnivore								1	1
Native marine fish	Prijareba/prejereva/prejereba [3]	Lobotidae (Lobotes surinamensis) [1]	4	Invertivore							1	3	1	1	1
Native marine fish	Quejandos [1]													1
Native marine fish	Robalo/roballo/robalinho/robalo linha verde [4]	Centropomidae (Centropomus parallelus) [1]	4.2	Macrocarnivore							1	4	2	1	1	1	4	4	4		9
Native marine fish	Robalão/robalo linha preta [2]	Centropomidae (Centropomus undecimalis) [1]	4.2	Macrocarnivore								1		1
Native marine fish	Roncador [1]	Haemulidae (Conodon nobilis) [1]	3.6	Invertivore								1	1		3
Native marine fish	Saguá [1]	Haemulidae (Genyatremus luteus) [1]	3.5	Invertivore								1	1
Native marine fish	Salema [1]	Sparidae (Archosargus rhomboidalis or Anisotremus virginicus) [2]	3.25	Omnivore									1
Native marine fish	Sarda [1]	Scombridae (Sarda sarda) [1]	4.5	Piscivore									1
Native marine fish	Sardinha/sardinha verdadeira/legítima [1]	Clupeidae (Sardinella brasiliensis) [1]	3.1	Planktivore					1			2	2	10		1	1	1		2	2	5
Native marine fish	sardinha lage [1]	Clupeidae (Opisthonema oglinum) [1]	4.5	Planktivore									1
Native marine fish	Sardinha charuto [1]	Clupeidae [1]		Planktivore																	3
Native marine fish	Sargo [1]	Haemulidae [1]		Invertivore-Omnivore							1				1
Native marine fish	Sargo de beiço [1]	Haemulidae (Anisotremus surinamensis) [1]	3.6	Invertivore								1
Native marine fish	Sargo de dente [1]	Haemulidae (Archosargus probatocephalus) [1]	3.5	Omnivore								1
Native marine fish	Savelha/chavelha/sardinha savelha [3]	Pristigateridae or Clupeidae (Pellona harroweri or Brevoortia pectinata) [3]	3.8	Planktivore							1	2	2			1
Native marine fish	Sioba [1]	Lutjanidae (Lutjanus sp.)	3.94	Invertivore									1
Native marine fish	Seringado [1]	Serranidae (Mycteroperca bonaci) [1]	4.3	Macrocarnivore									1
Native marine fish	Solha [1]	Cynoglossidae (Symphurus tesselatus) [1]	3.6	Invertivore									1
Native marine fish	Solteira [1]	?												1
Native marine fish	Sororoca/Soróroca [2]	Scombridae (Scomberomorus brasiliensis) [1]	3.3	Piscivore							2	7	4	1	1
Native marine fish	Tainha/tainhota/tanhota/do corso/facão/tainha-assu [6]	Mugilidae (Mugil liza) [1]	2	Herbivore					9		10	40	28	22	19	11	5	2	2	2	14	23
Native marine fish	Treme treme [1]	Narcinidae (Narcine brasiliensis) [1]	3.2	Macrocarnivore							1
Native marine fish	Trilha/salmonete [2]	Mullidae (Mullus argentinae) [1]	3.5	Invertivore									1									1
Native marine fish	Ubarana/barrana/tabarana [3]	Elopidae (Elops saurus) [1]	3.5	Macrocarnivore								1	1
Native marine fish	Ubarana ratinho [1]	Albulidae (Albula vulpes) [1]	3.7	Invertivore									1
Native marine fish	Vermelho [1]	Lutjanidae (Lutjanus synagris) [1]	3.8	Invertivore								1	1
Marine crustacean	Camarão [1]	Penaeidae [1]						3	9	1	12	30	17	21	4	5	2	3	3	4	12	12
Marine crustacean	Camarão branco/legítimo/do corso [3]	Penaeidae (Litopenaeus schmitti) [1]									1			1	1							1
Marine crustacean	Camarão cabeça azul [1]	Penaeidae											1
Marine crustacean	Camarão perereca [1]	Penaeidae (Farfantepenaeus paulensis) [1]							1		1		1	1
Marine crustacean	Camarão rosa/pistola [2]	Penaeidae (Farfantepenaeus brasiliensis) [1]																			2	1
Marine crustacean	Camarão sete barbas [1]	Penaeidae (Xiphopenaeus kroyeri) [1]							2													2
Marine crustacean	Carangueijo [1]	Brachyura [1]											1
Marine crustacean	Carangueijo catanhão [1]	Brachyura																				1
Marine crustacean	Crustáceo [1]	Penaeidae										1
Marine crustacean	Lagosta [1]	Palinuridae [1]									1	1	1		1				1		1	1
Marine crustacean	Lagosta sapateira/Cavaco [2]	Scyllaridae (Scyllarides sp.) [1]							1			1
Marine crustacean	Lagostim [1]	Crustacea [1]											1								1
Marine crustacean	Siri [1]	Brachyura											1	1	1	2		1	1		4	2
Mollusc	Bacucu [1]	Mytilidae (Mytella charruana) [1]									1
Mollusc	Berbigão [1]	Veneridae (Anomalocardia flexuosa) [1]								1	1		2		1			1	1	1	2	2
Mollusc	Lula/calamares [2]	Cephalopoda [1]											2	2							5	5
Mollusc	Marisco [1]	Mytilidae (Mytella guianensis) [1]			1							5	5	1	1			1	2		1	3
Mollusc	Mexilhão [1]	Mytilidae (Perna perna) [1]										4	4		1						1
Mollusc	Molusco [1]	Mollusca										3	1
Mollusc	Ostra [1]	Ostreidae (Crassostrea rhizophorae) [1]										14	5					1	1		4	3
Mollusc	Ostra de mergulho [1]	Ostreidae (Crassostrea brasiliana) [1]													1
Mollusc	Polvo [1]	Octopodidae [1]											2	1							2	2
Mollusc	Vieira [1]	Pectinidae [1]																			2
Bird	Pinguim [1]	Spheniscidae (Spheniscus magellanicus) [1]																	1
Sea mammal	Baleia [1]	Mysticeti [1]				1	3		4		10	10	4	15	4	2	3	2	1		1
Sea mammal	Baleia Jubarte [1]	Balaenopteridae (Megaptera novaeangliae) [1]								1
Sea mammal	Baleia franca [1]	Balaenidae (Eubalaena australis) [1]																		1
Sea mammal	Baleoptera [1]	Balaenopteridae (Balaenoptera sp.) [1]										1
Sea mammal	Boto [1]	Odontoceti [1]							1			1	1		1						1	1
Sea mammal	Cachalote [1]	Physeteridae (Physeter macrocephalus)										1
Sea mammal	Cetáceo [1]					3
Sea mammal	Golfinho [1]	Delphinidae [1]										1	1							2	1
Sea mammal	Toninha [1]	Phocoenidae (Phocoena phocoena) [1]										2	1
Echinoderm	Estrela do mar [1]	Asteroidea [1]											1
Echinoderm	Ouriço [1]	Echinoidea [1]											1
Reptile	Tartaruga [1]	Chelonia										1	2	1						1		2
Freshwater animals	Acará [1]	Cichlidae (Geophagus brasiliensis) [1]										1	2	1			1				4
Freshwater animals	Tajabicu [1]	?																	1
Freshwater animals	Cascudo [1]	Loricariidae											1	2	1		3	3	3	2	18	4
Freshwater animals	Cascudo viola [1]	Loricariidae (Rineloricaria eigenmanni) [1]																	1
Freshwater animals	Curbata [1]	?										1
Freshwater animals	Dourado/doirado [2]	Characidae (Salminus brasiliensis and S. Franciscanus) [2]										1		1			3			1	1	2
Freshwater animals	Dente de cão [1]	?
Freshwater animals	Guaquaris [1]	Loricariidae [1]																1
Freshwater animals	Jundiá [1]	Heptapteridae (Rhamdia quelen) [1]										1	1	2			2		2		5	2
Freshwater animals	Lambari [1]	Characidae (Astyanax sp.) [1]										1									1
Freshwater animals	Mandí/mandin [2]	?															2		1		1
Freshwater animals	Mandí pintado [1]	Pimelodidae (Pimelodus britskii) [1]										1
Freshwater animals	Peixe rei [1]	Osmeridae [1]										2		1
Freshwater animals	Pintado [1]	Pimelodidae (Pseudoplatystoma corruscans, P. Fasciatum) [2]																			2
Freshwater animals	Piava [1]	Anostomidae (Leporinus obtusidens) [1]							1			1		2					2		1
Freshwater animals	Pitu [1]	Palaemonidae (Macrobrachium carcinus) [1]											1
Freshwater animals	Sorubim [1]	Pimelodidae (Sorubim sp.) [1]										1
Freshwater animals	Traira/trahira [2]	Erythrinidae (Hoplias lacerdae) [1]										1	1		1		2	1	2		5
Freshwater animals	Trairão [1]	?																			1	2
Non-native animals	Bacalhau [1]	Gadidae [1]						2	1	1		9									7	2
Non-native animals	Camarão vermelho [1]	Crustacea																				2
Non-native animals	Camarão Laguna [1]	?																				1
Non-native animals	Carpa [1]	Cyprinidae (Cyprinus carpio) [1]													1	1			1		15	2
Non-native animals	Carpa capim [1]	Cyprinidae (Ctenopharyngodon idella) [1]																			8	1
Non-native animals	Carpa espelho/prateada [2]	Cyprinidae (Cyprinus carpio)																			1
Non-native animals	Carpa húngara [1]	Cyprinidae (Cyprinus carpio)																			4	1
Non-native animals	Carpa cabeçuda/cabeça grande [1]	Cyprinidae (Hypophthalmichthys nobilis) [1]																			2
Non-native animals	Catfish [1]	Ictaluridae (Ictalurus punctatus) [1]																			3
Non-native animals	Côngrio noruegues [1]	Congridae (Conger conger) [1]																				1
Non-native animals	Côngrio neozelandês [1]	Congridae (Conger conger)																				1
Non-native animals	Hoki [1]	Merlucciidae (Macruronus novaezelandiae) [1]																				1
Non-native animals	Merluza [1]	Merlucciidae [1]																			2	2
Non-native animals	Pacu [1]	Serrasalmidae (Piaractus mesopotamicus) [1]																			9
Non-native animals	Salmão [1]	Salmonidae [1]														1					2	3
Non-native animals	Pirara [1]	Pimelodidae (Phractocephalus hemioliopterus) [1]																			3
Non-native animals	Pirarucu [1]	Arapaimidae (Arapaima gigas) [1]																			1
Non-native animals	Tajabeco [1]	Acestrorhynchidae (Acestrorhynchus lacustris) [1]																			1
Non-native animals	Tambaqui [1]	Serrasalmidae (Colossoma macropomum) [1]																			1
Non-native animals	Tilápia [1]	Cichlidae (Oreochromis niloticus) [1]															3				22	10
Non-native animals	Truta [1]	Salmonidae (Oncorhynchus mykiss) [1]																	2		1	1
Total	277	203		Pis/pla		0	0	0	3	0	5	5	2.33333	0.666667	5	1.66667	3	2	0	0.5	1	0.6
				WATL		3.96667	4.5	4.1	3.14979	3.84875	3.62163	3.48228	3.4997	3.44407	3.25795	3.43269	3.57783	3.713	3.73083	3.35078	3.61508	3.01276
				Pis/Inv		0	0	0.272727	0.40625	0.4	0.191011	0.229572	0.237113	0.220472	0.166667	0.166667	0.0740741	0.388889	0.529412	0.294118	0.5	0.59322
				Native marine fish	1	4	1	11	32	5	89	257	194	127	66	42	27	18	17	17	74	59	1041
				Marine crustacean	0	0	0	3	13	1	15	33	23	24	7	7	2	4	5	4	20	20	181
				Mollusc	1	0	0	0	0	1	2	26	21	4	4	0	0	3	4	1	17	15	99
				Bird	0	0	0	0	0	0	0	0	0	0	0	0	0	0	1	0	0	0	1
				Sea mammal	0	4	3	0	5	1	10	16	7	15	5	2	3	2	1	3	3	1	81
				Echinoderm	0	0	0	0	0	0	0	0	2	0	0	0	0	0	0	0	0	0	2
				Reptile	0	0	0	0	0	0	0	1	2	1	0	0	0	0	0	1	0	2	7
				Freshwater animals	0	0	0	0	1	0	0	11	6	9	2	0	13	5	12	3	39	10	111
				Non-native animals	0	0	0	2	1	1	0	9	0	0	1	2	3	0	3	0	82	28	132
				Abundance	2	8	4	16	52	9	116	353	255	180	85	53	48	32	43	29	235	135
				Native marine fish	1	4	1	8	16	5	52	81	92	35	32	20	12	11	13	15	20	18
				Marine crustacean	0	0	0	1	4	1	4	4	7	4	4	2	1	2	3	1	5	7
				Mollusc	1	0	0	0	0	1	2	4	7	3	4	0	0	3	3	1	7	5
				Bird	0	0	0	0	0	0	0	0	0	0	0	0	0	0	1	0	0	0
				Sea mammal	0	2	1	0	2	1	1	6	4	1	2	1	1	1	1	2	3	1
				Echinoderm	0	0	0	0	0	0	0	0	2	0	0	0	0	0	0	0	0	0
				Reptile	0	0	0	0	0	0	0	1	1	1	0	0	0	0	0	1	0	1
				Freshwater animals	0	0	0	0	1	0	0	10	5	6	2	0	6	3	7	2	10	4
				Non-native animals	0	0	0	1	1	1	0	1	0	0	1	2	1	0	2	0	16	13
				Richness	2	6	2	10	24	9	59	107	118	50	45	25	21	20	30	22	61	49

## Sheet: SI1C
Reported gear (local name)	Gear types accoring to ICMBio	1840-49	1850-59	1860-69	1870-79	1880-89	1890-99	1900-09	1910-19	1920-29	1930-39	1940-49	1950-59	1960-69	1970-79	1980-89	1990-99	2000-09	2010-19
Arpão	Aparelhos primitivos (primitive gear)		1			1	2		2	1	1		1	3
Lança/Fisga	Aparelhos primitivos (primitive gear)		1			1	1		1					2
Arpão elétrico	Aparelhos primitivos (primitive gear)										1
Anzóis	Aparelhos com anzol (use of hook)						1	2		3	2						1	1	5
Linhas	Aparelhos com anzol (use of hook)				1	1			6	3	2			1					2
Caniços	Aparelhos com anzol (use of hook)				1	1			1		2			2	1	1
Espinhel	Aparelhos com anzol (use of hook)					1			1				1	3		1	1	1
Espinhel de bolear	Aparelhos com anzol (use of hook)												1
Armadilha tachos de barro	Amadilhas (traps)										1
Covo	Amadilhas (traps)					1							1	2
Curral	Amadilhas (traps)				1	1			1					1
Forca (siri)	Amadilhas (traps)															1
Jererê/cóca	Amadilhas (traps)												1	1		1
Manzuás	Amadilhas (traps)						1
Murmãe	Amadilhas (traps)					1
Puça/gungá	Amadilhas (traps)								1				1
Puças de apanhar-camarões	Amadilhas (traps)				2	1
Cerco flutuante	Amadilhas (traps)													2
Tarrafas	Rede de caída (cast net)				1	5		1	5	4	6	4	3	3		1		2
Rede de arrasto/Arrastão	Arrasto (beach seine, trawl)					2		4	6	3	1	1	4	1		1			3
Rede puxadeira/de bambo ou picaré	Arrasto (beach seine, trawl)								2
Rodo/Bernunça	Arrasto (beach seine, trawl)															1	2
Rede	Rede de emalhe (Drift gillnets)					3	1	4	5	8	17	3	3	3		1	2	1	7
Rede feiticeira/tresmalho	Rede de emalhe (Drift gillnets)						1			2									1
Redes de malha	Rede de emalhe (Drift gillnets)					1		4	12	2	1		1			1	1
Caçoal	Rede de emalhe (Drift gillnets)								1		1
Cahe-cahe	Rede de emalhe (Drift gillnets)								1
Cercado	Rede de emalhe (Drift gillnets)				1	1	1		1								1
Redes de bater	Rede de emalhe (Drift gillnets)							2
Redes de alvitanas	Rede de emalhe (Drift gillnets)								2	2
Rede cerco	Rede de emalhe (Drift gillnets)					7			2		1		3		1			1
Rede de fundear	Rede de emalhe (Drift gillnets)								1				1
Rede de espera	Rede de emalhe (Drift gillnets)								1					2		1
Rede de Caceio	Rede de emalhe (Drift gillnets)									2	1
Redes de camarão	Rede de emalhe (Drift gillnets)				2											1
Redes de capim	Rede de emalhe (Drift gillnets)								1
Rede de calão	Rede de emalhe (Drift gillnets)												1
Rede de anchova	Rede de emalhe (Drift gillnets)													1
Rede de trolhar	Rede de emalhe (Drift gillnets)					2
Rede de ampola ou atravessar	Rede de emalhe (Drift gillnets)												1
Redes industriais	Rede industrial																		1
Dinamite/Explosivos	Dynamite					2		3	5	2	1						1
Substâncias venenosas, tóxicos (Timbó, Tinguy)	Toxic substances							1	11	2				1
	Total (items)	0	2	0	9	32	8	21	69	34	38	8	23	28	2	11	9	6	19
	N gear	0	2	0	7	17	7	8	22	12	14	3	14	15	2	11	7	5	6
